# Supplementary material for: Recovery of protein synthesis to assay DNA repair activity in transcribed genes in living cells and tissues
Source: Nucleic Acids Res. 2023 Jul 31;51(18):e93. doi: 10.1093/nar/gkad642 (PMC10570043; doi:10.1093/nar/gkad642)
Supplement: gkad642_Supplemental_Files [file gkad642_supplemental_files.zip]

Archive with 5 entries (5 files):
- Movie S1.avi
- Movie S2.avi
- Supplementary Table S6 legend.docx
- Supplementary Table S6.xlsx
- van der Woude2023 revised supplementary figures.pdf
