# Supplementary material for: Recovery of protein synthesis to assay DNA repair activity in transcribed genes in living cells and tissues
Source: Nucleic Acids Res. 2023 Jul 31;51(18):e93. doi: 10.1093/nar/gkad642 (PMC10570043; doi:10.1093/nar/gkad642)
Supplement: gkad642_Supplemental_Files [file gkad642_supplemental_files.zip › Supplementary Table S6.xlsx]

## Sheet: Table S6 legend
Supplementary Table S6
Data underlying each graph of the manuscript. Title of each sheet refers to the graph of which the data is shown. Each sheet also shows the number of replicate experiments (n) and number of cells tested per experiment.

## Sheet: Fig 1F
		siCTRL				siXPF				siXPC				siCSB				siCSB & siXPC
	n1	54	73	68		54	61	82		83	69	47		74	81	146		65	83	112
	n2	132	108	91		107	118	48		135	107	111		115	76	56		105	133	59
	n3	106	93	58		96	96	51		180	74	58		137	81	58		122	75	35
	Total # of cells	292	274	217		257	275	181		398	250	216		326	238	260		292	291	206
		untreated	depleted	UV + recovery		untreated	depleted	UV + recovery		untreated	depleted	UV + recovery		untreated	depleted	UV + recovery		untreated	depleted	UV + recovery
		127.036	1.34639	59.6076		88.9902	0.422737	0.263214		95.2672	0.240666	56.8409		8.83214	0.730247	0.89167		3.96655	1.37481	0.388104
		174.111	0.465298	59.271		122.466	0.390833	0.406785		142.635	0.247959	65.0964		165.289	0.845549	0.545764		95.8156	0.0460462	0.184185
		112.107	0.841496	81.9419		121.254	0.215357	0.614166		117.394	0.546968	99.5262		173.468	0.184483	0.276725		64.2805	0.289433	0.105248
		183.169	1.45529	21.5126		114.163	0.207381	0.422737		143.415	0.299009	102.801		7.04881	0.176797	1.76797		92.8686	0.43415	0.138139
		43.7578	0.910796	45.4903		107.264	0.1675	1.77071		129.609	1.03559	79.8937		168.695	0.814802	1.83715		121.398	0.0526242	0.197341
		116.592	0.465298	15.0281		88.9184	0.127619	0.526428		132.49	0.510503	98.1843		158.356	18.0948	0.376654		94.6118	0.0789363	0.914346
		45.3121	5.18758	18.6317		107.032	0.143571	0.654047		57.9786	0.393817	86.7855		181.939	0.461209	0.230604		96.7891	0.907768	0.249965
		103.722	0.534598	1.47509		186.874	0.151547	0.717856		79.8135	0.984542	24.5771		167.127	16.5266	2.11387		80.0415	6.36095	0.177607
		119.7	0.574197	1.69289		83.6781	0.366904	1.18047		133.993	1.07935	29.8207		28.7102	0.33822	0.607258		94.7565	0.217075	0.203919
		193.247	0.673197	19.8197		177.526	0.199404	0.207381		83.4891	0.765755	57.242		155.504	0.461209	0.261352		58.0971	1.01302	0.506508
		48.5593	0.970196	15.2954		84.2205	0.207381	0.295119		154.347	0.62719	66.1612		165.19	0.476582	0.645692		129.758	0.0855144	1.24325
		79.0907	1.87109	108.345		151.029	0.390833	0.207381		156.557	0.306302	50.4304		165.489	1.82177	0.468895		117.497	0.217075	1.26298
		32.9173	0.524698	90.2084		190.551	0.183452	0.183452		139.732	1.06476	62.3835		161.354	0.399714	1.41437		134.606	0.328901	0.611757
		233.876	28.8782	160.3		197.474	0.869403	0.64607		150.409	0.459453	86.7199		165.443	0.484269	0.499643		75.5487	0.0920924	0.585445
		37.897	3.75208	84.2387		135.053	0.526428	0.231309		146.463	5.18525	116.665		169.602	1.58348	0.307472		65.2277	0.559132	1.0788
		176.487	0.673197	72.9825		158.814	1.08476	0.366904		74.6866	0.211494	125.613		35.9743	0.614945	0.407401		96.8154	0.177607	1.61162
		37.0852	2.35619	61.6173		149.657	3.0469	0.207381		142.153	0.167737	170.114		155.873	0.376654	2.88255		73.2398	0.296011	1.83527
		155.924	9.90986	109.177		146.754	1.22833	2.28119		173.79	0.182323	138.594		173.722	0.430461	0.415088		17.7278	0.545976	1.23667
		143.312	73.1508	106.395		122.777	0.358928	2.03392		143.269	0.692826	108.628		163.076	0.184483	0.322846		72.0623	0.730161	2.56543
		25.5518	1.60379	53.8954		143.077	0.406785	1.49154		161.589	0.196908	130.966		6.06489	0.6995	0.860923		58.3932	0.756473	0.282855
		88.0997	2.46509	131.6		15.6652	0.287142	1.21238		157.6	1.17416	138.645		167.365	0.261352	0.307472		21.2733	6.55172	0.841988
		52.6876	28.0367	83.1794		100.245	0.582261	9.53153		168.233	0.269837	136.027		3.25921	0.991599	20.5161		15.3071	0.763051	0.749895
		136.303	0.950396	41.4412		134.797	0.654047	2.13762		136.654	0.539675	185.218		4.77351	1.26832	2.43672		105.163	0.309167	0.328901
		44.2033	5.87067	20.6117		183.875	2.24928	1.80262		155.317	1.23979	160.998		192.101	0.345906	0.376654		75.4105	1.04591	0.96697
		143.945	1.00979	133.085		173.362	0.231309	2.25726		151.386	1.12311	169.502		147.302	0.392027	0.538077		43.1782	0.243387	0.171029
		33.2837	5.78157	153.845		165.011	0.319047	1.19643		119.757	3.25263	16.3215		189.411	0.33822	0.330533		5.36109	4.04549	4.09811
		51.6679	7.23687	19.79		131.224	0.279166	1.19643		155.776	0.90432	178.764		127.078	0.322846	0.568824		92.4476	5.89391	0.578867
		44.6686	2.75219	139.253		148.317	0.37488	2.21738		171.281	1.81593	141.278		2.94405	0.207544	0.799428		128.436	1.34192	0.874878
		29.5712	2.15819	163.844		66.6888	0.231309	1.61916		138.689	1.34189	61.3843		190.156	0.245978	0.86861		8.04493	0.256543	0.184185
		59.1027	0.871196	138.382		133.434	0.071786	1.26821		158.963	1.16686	36.0634		191.894	0.269038	0.19217		7.20294	0.157873	0.164451
		113.968	2.91059	117.433		69.1535	0.143571	2.75178		162.005	3.85065	180.456		194.276	0.36128	5.91116		135.494	0.769629	0.177607
		99.7519	2.53439	124.056		125.641	0.095714	0.933213		124.337	2.14411	184.065		79.8736	0.322846	1.5143		2.88118	0.328901	0.480196
		49.5295	1.29689	68.0622		84.1487	0.27119	0.638094		14.5785	2.99738	185.779		11.9991	0.453522	0.368967		96.1839	0.855144	0.184185
		88.9808	1.41569	78.0611		120.887	0.047857	3.00702		152.21	1.22521	141.643		31.562	0.36128	1.54505		94.4868	0.131561	0.203919
		210.849	9.73166	197.692		79.698	0.151547	0.837499		24.0812	3.42037	184.97		21.5692	0.561137	0.245978		106.735	0.138139	1.70371
		34.9171	0.989996	153.251		9.6432	0.510475	0.622142		56.6513	2.51605	135.013		84.5242	0.415088	47.6813		78.9232	0.190763	0.703849
		65.3892	1.39589	175.724		31.5857	5.24833	1.49952		19.4064	3.60999	20.143		59.1193	2.22149	65.8913		87.1589	0.157873	0.276277
		96.6335	8.97926	38.9959		48.0325	0.749761	1.1725		177.932	3.63186	126.014		56.7825	0.538077	0.538077		67.5169	0.210497	1.68398
		128.788	22.7402	83.9318		35.5658	0.933213	1.61916		58.985	1.86698	90.9716		9.80837	0.899357	0.199857		45.6186	0.138139	0.276277
		103.722	4.98958	145.46		26.0821	1.01297	0.98107		47.4039	1.85969	14.2066		43.4151	2.3906	0.199857		17.6883	0.230231	0.342057
		25.9181	5.29648	109.86		47.9608	1.41976	1.60321		170.078	8.35037	10.0715		32.7458	0.714873	1.16071		163.207	0.210497	0.420994
		147.212	4.99948	164.121		86.8287	0.566309	1.0369		29.0185	3.30368	11.6686		49.1802	0.807115	0.461209		155.912	0.197341	0.618335
		160.211	5.26678	87.1592		79.4746	0.534404	0.837499		129.23	3.15053	5.00293		46.2746	0.776368	0.307472		136.902	0.223653	0.993282
		127.274	5.64297	174.13		15.6572	0.965118	0.669999		59.9112	0.787633	75.7951		26.8116	1.84483	1.38363		155.459	0.394682	0.624913
		121.393	11.0285	86.2385		66.1943	0.901308	1.54738		86.3479	2.1587	17.6415		52.0397	2.60583	2.02163		135.705	0.249965	0.894612
		121.562	5.40538	174.209		16.9574	0.478571	0.662023		167.474	1.21062	10.283		7.91741	1.32213	64.6999		115.096	0.90119	1.31561
		93.3071	10.9593	172.665		123.878	0.70988	0.717856		110.509	1.30543	10.5893		51.6861	2.34448	0.299786		141.474	0.184185	0.506508
		40.2334	34.1251	161.112		74.4496	1.48357	1.06083		104.34	0.649068	1.36891		28.5488	28.5258	0.184483		122.864	0.322323	0.223653
		44.2132	53.8063	204.998		102.773	0.550356	0.430714		23.8697	0.605311	212.975		76.822	4.73508	2.92099		146.46	0.670959	0.217075
		126.719	2.32649	166.596		76.659	0.526428	0.965118		163.346	0.422988	55.6633		63.6237	32.569	0.584198		148.242	0.296011	1.17089
		122.274	1.73249	164.696		12.9932	0.43869	1.19643		120.304	4.70392	98.7187		28.3951	0.184483	65.3071		157.708	3.77579	1.88132
		12.4046	4.84108	227.333		18.1857	0.614166	1.99404		30.6156	4.63099	2.1362		51.248	0.36128	0.453522		117.891	1.40112	0.315745
		180.664	43.2331	203.949		55.1074	0.502499	1.56333		128.61	2.85882	178.691		60.8104	0.161423	1.94476		110.662	1.36165	1.62477
		211.097	55.2418	133.343		62.2541	3.70095	1.43571		146.033	1.04289	0.148226		124.326	0.146049	0.607258		105.137	0.572288	1.28272
		51.179	5.29648	211.107		174.891	3.27821	1.24428		5.76139	9.21093	67.0506		103.526	0.353593	89.7973		139	0.559132	0.49993
		150.117	30.0662	230.6		0.956964	1.77869	1.54738		29.8061	3.26722	57.3112		5.08867	0.0922417	0.714873		145.545	0.388104	0.559132
		107.097	36.3427	200.811		149.101	1.49952	0.893332		136.567	12.325	216.532		71.2567	0.16911	2.36754		126.377	0.407838	0.651225
		80.5287	4.26688	122.74		170.838	4.20345	1.89035		38.9003	0.773048	120.831		112.819	0.284412	93.8406		160.892	0.717005	1.29587
		45.2665	12.3155	145.787		168.176	2.77571	3.28619		39.6442	0.809512	177.671		74.2315	0.199857	0.276725		163.819	0.940658	0.49993
		107.148	14.2262	133.758		4.17365	1.98607	2.13762		49.5553	1.61173	0.21798		105.048	0.184483	6.1802		149.723	0.144717	1.43401
		148.79	12.7412	3.30659		121.253	5.53547	4.91333		149.767	1.99825	103.401		37.1811	2.18305	2.00626		163.023	0.236809	0.56571
		111.98	3.52438	212.067		1.82547	0	0.733808		51.8525	2.64732	119.723		107.692	0.253665	0.853236		163.53	0.217075	0.394682
		52.6252	4.15798	3.57388		157.119	0.008042	2.76773		27.3994	26.9035	0.296452		87.5605	0.36128	7.41009		164.477	0.177607	1.21036
		200.658	5.61327	205.216		60.2807	0.008042	3.27821		32.4388	58.1974	5.04841		112.627	2.14462	0.461209		165.464	1.31561	0.473618
		194.371	5.03908	167.26		176.974	0.008042	0.558332		92.3354	27.3338	18.6068		98.4834	1.56042	1.6911		167.417	0.296011	8.70273
		160.555	7.60317	4.91038		157.899	0.008042	0.598213		134.649	52.2172	2.18852		171.301	0.238291	2.18305		153.195	1.39454	0.651225
		150.772	12.7709	59.4987		59.8143	0	4.14761		66.2706	18.6698	31.5373		189.595	0.176797	2.74419		1.83879	0.171029	1.03275
		113.239	2.31659	199.385		9.69831	0.016083	1.38786		153.319	35.5602	217.317		174.852	1.52199	0.55345		18.7781	0.53282	0.572288
		130.874	2.41559	101.822		2.09085	0.032167	6.50059		116.169	15.6141	8.54481		185.982	0.407401	0.307472		28.2697	0.315745	0.210497
		117.901	4.96978	183.644		54.949	0.016083	0.558332		34.1162	0.043596	10.4718		146.749	0.261352	30.2937		147.064	0.348636	0.197341
		148.731	12.9986	175.434		1.49576	0.016083	8.12772		50.2335	0.854481	204.09		9.00125	1.36057	0.253665		134.9	0.302589	0.315745
		125.744	0.831596	140.751		0.426211	0.016083	4.88142		116.008	0.017438	0.898077		187.212	0.36128	10.8		157.23	0.407838	0.388104
		22.2292	1.98989	185.532		20.2571	0.016083	0.582261		58.0734	0.575467	0.444679		145.404	1.06078	1.9217		111.994	1.4669	0.342057
		125.634	0.068057	88.4148		1.45555	0.008042	0.406785		14.6733	0.034877	14.003		187.989	0.438148	27.2805		148.902	0.197341	1.0788
		153.248	0.161636	149.666		70.2765	0.008042	1.36393		43.7574	4.08058	0.409802		8.40472	3.52056	2.79031		166.153	0.184185	0.710427
		76.139	0	178.888		7.56725	0.088459	43.2389		50.3939	0.10463	0.10463		22.5778	0.353593	42.0699		79.0613	0.447306	0.381526
		16.4018	0.017014	132.882		149.721	0	12.1956		49.5188	0.017438	9.30338		24.2018	2.2138	1.01466		99.6783	0.243387	0.427572
		181.075	0.161636	174.329		0.989131	0.032167	0.334999		26.7941	8.03037	1.19453		105.739	1.15302	0.638005		70.886	0.190763	0.144717
		180.981	0	153.894		0.321669	0.016083	6.65213		37.5147	0.069754	80.8618		21.5549	5.77279	1.79103		150.734	4.03233	0.40126
		182.402	10.8381	183.21		181.164	0.008042	0.247262		128.238	0.043596	3.26098		14.0676	1.08384	4.98874		86.8266	8.16333	0.157873
		4.98519	0.076564	162.801		193.492	0.016083	0.159524		44.0127	0.034877	213.402		114.798	3.58205	8.86289		94.9953	0.289433	0.388104
		77.7894	0.025521	159.577		185.667	0.016083	0.191428		109.284	0.026158	44.4417		27.0174	0.0105454	1.13765		110.142	0.263121	0.690693
		114.719	0.025521	169.394		181.928	0.024125	0.032167		32.9347	0.034877	203.82		43.5632	0.0316363	1.76797		116.948	1.20378	0.519664
		15.1427	0.008507	160.428		173.814	0.008042	0.008042		195.266	1.08118	190.933		145.369	0	3.436		14.7698	0.019843	0.374948
		158.641	0.093579	185.388		163.858	0.016083	67.9284		190.436	0.043596	34.5193		137.787	0	2.88255		124.694	0.013229	0.315745
		132.065	0.127607	155.545		182.981	0	0.032167		5.19664	0.017438	0.653939		26.5113	0.0210909	0.568824		102.516	0.125673	0.420994
		21.6167	0.017014	178.778		1.64051	0.008042	75.6967		170.199	0.034877	201.884		75.8956	0.0421818	6.38005		131.632	0.112444	0.388104
		130.985	0.008507	190.969		195.647	0.008042	0.024125		172.466	1.15093	0.383644		88.8665	1.84545	13.0061		73.5185	0.019843	0.388104
		136.906	0.246707	186.204		173.862	0.064334	0.008042		186.408	0.008719	5.90289		73.9658	0.0105454	2.53665		97.8064	0.013229	1.30903
		209.718	33.7989	192.032		56.0508	0.008042	0.016083		174.297	0.627782	115.677		36.3291	0.0105454	4.21237		2.36132	0.026457	0.355214
		30.8469	0.714601	188.569		1.7933	0.008042	0.008042		197.524	0.017438	0.401083		57.2301	0.0632727	3.68967		1.02522	10.3382	0.394682
		78.5976	24.3985	109.385		153.339	0.008042	0.008042		207.56	0.008719	77.4874		20.8167	0.0210909	38.9029		51.7904	10.6094	0.43415
		102.571	0.263722	88.8997		107.011	0.016083	0.024125		30.9793	0.496994	28.3984		212.375	0.0843636	1.09921		36.9478	0.806951	0.328901
		54.6414	3.41137	167.65		177.891	0.008042	0.008042		40.2827	0.148226	0.043596		183.913	0.0210909	2.20611		0.10583	9.93475	0.90119
		148.05	0.127607	117.977		114.908	0.024125	0.008042		58.0785	1.14221	33.8305		27.6607	0.0210909	1.06847		162.455	1.48161	1.64451
		81.6091	0.008507	194.72		69.4	0.024125	0		29.3575	0.017438	33.9612		50.9872	0.0105454	25.8892		0.390247	0.033072	0.43415
		200.139	1.00384	111.001		72.5604	0.008042	0.008042		79.9114	0.401083	47.7812		98.3152	0	6.47998		0.754036	11.5354	0.361792
		194.21	0.025521	199.323		122.057	0.008042	0.016083		35.4261	0.008719	186.765		0.906908	0	0.976225		161.88	18.5268	1.02617
		2.59468	2.18634	49.401		3.62681	0.024125	0.016083		118.956	0.017438	5.32742		1.10727	0.0105454	1.8064		0.780493	0.535762	1.63135
		201.432	0.008507	32.727		11.0895	0.008042	0.016083		9.46904	0.008719	37.0217		46.3894	0.0105454	4.25849		150.476	58.4246	0.684115
		73.3742	0.093579	179.356		59.3559	0.008042	0.016083		149.9	0.061034	4.83915		6.98109	0.000928316	0.768681		11.0923	0	0.973548
		132.533	0.034029	65.9985		39.911	0.008042	0.008042		22.356	0.034877	183.696		163.012	0.0105454	0.522703		154.954	0.006614	7.09111
		7.78404	0.2382	35.075		4.47924	0.016083	0.024125		73.8254	0.008719	183.199		44.4491	4.69272	0.253665		7.16334	0	1.20378
		47.2317	0.017014	23.5903		109.11	0.008042	0.008042		86.4682	0.052315	189.773		30.5502	0	0.568824		159.115	0.10583	6.70959
		100.614	0.085071	24.2539		109.906	0.024125	1.67268		5.66747	0.061034	61.8888		14.4473	9.51199	0.384341		5.19888	0.013229	0.519664
		90.4735	0.263722	95.0164		133.444	0	6.36904		21.7893	0.017438	35.1209		0.295273	9.9549	4.22775		1.26334	11.7537	2.07866
		52.0808	0.170143	19.5409		146.793	0	0		63.3623	0.122069	1.22941		37.6894	0.105454	2.75188		165.742	3.90247	0.795941
		180.02	0	6.11664		97.4656	0.000749	0.008042		141.321	0.008719	3.88004		56.2389	0.906908	2.53665		166.695	0.006614	1.03275
		0.740122	6.23574	13.3732		156.661	0	0.008042		9.73934	0.008719	23.8296		38.512	0.105454	1.66035		146.548	0	1.11826
		0.748629	0.655051	151.597		117.031	0.008042	0.016083		93.9493	0.008719	157.312		236.619	0.0421818	0.953164		159.234	0.013229	1.54584
		2.33096	1.43771	137.994		129.11	0	0.755921		47.6591	0.122069	3.79285		206.469	0.0527272	0.645692		7.71895	17.0319	0.986704
		90.4055	0.008507	3.54748		153.275	0	0.008042		12.8259	0.113349	194.917		197.453	0.168727	0.72256		33.6009	0.006614	2.09839
		139.185	1.55681	0.748629		106.915	0.000416	0.024125		194.743	0.008719	4.60373		168.97	0.400727	0.968538		140.707	0.218274	0.138901
		148.969	0.340286	53.3398		195.663	0.000348	48.9982		199.321	0.008719	135.47		0.759272	0.0105454	0.968538		159.214	0.026457	0.052915
		2.16082	0.53595	92.5748		195.092	0.008042	0.257335		174.724	0.008719	58.3837		259.903	0.0632727	0.453522		147.52	0.066144	0.066144
		142.384	2.69677	23.837		109.174	0.016083	0.016083		95.9111	0.087192	183.426		129.287	0.200363	0.753307		0.509305	0.244731	0.436547
		203.321	1.08892	68.5931		87.7029	0	0.000627		168.673	0.008719	2.87733		0.622181	0.147636	0.622632		159.32	0.026457	0.443162
		189.735	0.859222	37.3039		102.057	0.008042	0.008042		134.424	0.026158	0.017438		262.012	0.0632727	0.399714		0.0463	0.079372	0.370404
		193.674	2.41603	12.0546		121.663	0	0.008042		92.6065	0.017438	91.0109		255.031	0.0105454	0.330533		154.584	0.754036	2.36794
		81.9749	4.03239	13.688		126.223	0.008042	0.032167		173.617	0.043596	2.03157		0.094909	0.0105454	0.315159		1.54776	0.059529	0.092601
		0.527443	0.1191	135.723		0.176918	0.008042	0.008042		191.857	0.043596	35.6789		0.200363	0.210909	1.37594		145.621	0	0.60852
		110.993	0.170143	0.3573		120.803	0.016083	0.016083		1.13349	0.008719	6.18191		261.337	0.0105454	1.62192		159.227	0.099215	1.36917
		169.692	0.518936	126.927		0.096501	0	0.032167		16.3049	0	123.699		70.2116	0.116	4.67358		159.042	0.006614	1.34271
		47.64	0.102086	99.3295		0.659421	0.000627	0.016083		148.601	0.261576	61.54		248.061	0.263636	2.36754		139.126	0.013229	0.072758
		1.68442	0.365807	156.991		0.32971	0	0.008042		76.1185	0.113349	5.33614		0.0527272	1.53964	3.10547		114.177	0.006614	0.013229
		9.54502	3.4454	46.5681		1.68072	0	0.032167		25.9309	0.008719	0.470836		0.263636	0.0210909	1.3375		0.033072	0.006614	0.006614
		60.9452	0.935786	186.528		165.113	0.008042	0.128667		2.28443	0.008719	124.179		0.137091	0.0843636	2.78263		157.574	0.013229	0
		175.426	0.544458	157.068		105.676	0.008042	0.016083		55.7854	0.130788	9.47776		0.147636	0.442909	9.9083		120.13	0.006614	0.277803
		12.7948	1.4292	187.625		158.317	0.000733	0.016083		164.854	0.575467	4.38575		48.2771	0.126545	3.88953		155.378	0.066144	0.013229
		170.926	43.2759	192.066		0.28146	0.016083	0.249293		10.681	0	16.6798		0.116	0.284727	69.0506		114.382	0.033072	0.026457
		61.277	0.3573	152.252		0.120626	0.024125	9.63796		0.549309	0.008719	0.130788		96.8599	0.0105454	2.6212		112.51	0.013229	0.026457
		207.387	21.9995	187.225		89.2791	0.008042	0.096594		154.914	0.017438	0.008719		0.653818	0.0105454	1.20683		146.065	0.006614	0.006614
		172.015	29.188	211.522		142.041	0.008042	0.128792		53.2743	0.008719	0.270295		91.545	0.0105454	3.16697		114.031	0.013229	0.033072
		176.268	32.4122	175.043		146.022	0.024125	0.053663		54.1113	0.008719	3.27841		215.349	0.0632727	69.0583		1.55437	0.013229	1.37579
		18.0777	0.017014	38.4608		169.487	0	0.053663		98.7448	26.6633	1.85719		57.2301	4.66109	2.13693		146.243	0.324103	0.0463
		16.2572	8.97504	153.631		61.7684	0	0.268317		18.973	0.130788	12.8957		0.200363	0.442909	32.3307		0.059529	0	0.019843
		3.52196	0.051043	2.20335		71.2576	0	0.150258		17.9877	0.915515	18.2493		62.5661	16.1662	1.56042		153.678	0.013229	0
		88.1681	0.025521	188.842		132.672	0.008042	0.193189		61.6447	44.3894	97.2538		259.26	0.0105454	22.5224		150.721	0.052915	5.24518
		3.5645	0.025521	156.302		121.269	0.008042	1.48111		158.768	37.7366	26.5063		37.9425	0.105454	2.53665		155.748	0.006614	1.36256
		192.083	0.008507	4.24507		112.142	0.00055	14.0062		78.9959	0.052315	17.3861		6.11636	0.0527272	3.22077		153.142	0.006614	0.343946
		188.289	0.042536	12.7948		183.013	0.008042	0.665427		146.291	0.139507	19.7054		256.929	0.0105454	2.42135		139.55	0.006614	2.94339
		202.7	0.187157	192.083		90.2924	0.008042	0.880081		56.0906	0.052315	153.937		45.7461	0.0527272	2.20611		143.3	0.006614	0.793722
		5.43607	28.9413	134.609		102.057	0	0.482971		63.1269	1.86591	9.16387		0.369091	0.0527272	0.36128		149.107	3.18812	0.013229
		45.5558	0.144622	166.281		18.8417	0	0.27905		125.487	0.008719	118.825		249.453	0.0421818	0.599571		153.116	0.026457	0.350561
		34.7772	0	149.598		0.112584	0.008042	4.76532		48.749	0.113349	184.254		245.066	0.83309	0.653379		162.858	1.30303	0
		100.061	0.110593	0.221186		0.651379	0	0.386377		16.5142	0.235418	150.441		1.55018	0.137091	3.31302		161.159	5.78756	0.013229
		201.007	14.3771	31.2297		142.129	0	0.364912		156.126	0.061034	156.012		240.057	0.358545	0.326909		9.33946	0.006614	1.09798
		107.649	8.27746	90.967		136.436	0.000456	2.95149		19.6792	0.113349	3.91492		248.503	0.0105454	1.38145		153.552	0.085987	0.10583
		54.1225	0.008507	39.3456		161.092	0	19.1364		2.69423	0.880638	3.67078		245.793	7.72981	3.45891		31.0544	0.033072	0.039686
		147.488	0.017014	30.3025		169.19	0.016083	20.5853		51.7484	29.218	11.7099		247.048	0.0105454	0.0527272		162.905	0.218274	0.006614
		5.79337	5.33398	93.6042		166.399	0	5.46294		203.401	1.39507	66.7628		67.5225	0.0105454	0.0632727		5.92646	0.039686	0.006614
		111.044	0	5.91247		199.724	0	8.00659		4.14161	0.148226	3.74925		245.709	0.0105454	1.23382		158.242	0.436547	0.033072
		142.316	0.008507	68.6527		173.838	0	0.214654		51.1642	0.523151	1.64793		250.022	0.0210909	0.274182		22.8856	0.377018	0.390247
		56.513	0.051043	1.18249		115.576	0	0.214654		211.24	36.8734	145.977		39.8934	0.0105454	5.00909		166.186	0.019843	0
		3.64957	0.008507	0.961308		197.891	0.008042	0.128792		39.0184	0.191822	151.993		256.529	0.0105454	0.137091		147.811	0.006614	0
		5.8274	0	202.674		189.004	0	0.075129		96.0332	60.1886	33.098		0.137091	0.0316363	0.232		124.178	0.039686	0.079372
		140.98	0.144622	18.469		191.827	0.008042	3.65985		36.1934	0.026158	21.4928		0.105454	0.0527272	0.558909		153.049	0.033072	0
		4.62789	0	62.0597		125.748	0.016083	16.0454		212.565	2.20595	70.6254		68.904	0.142215	0.274182		167.747	0.033072	0.006614
		2.19484	0.068057	0.0255215		25.6289	0.008042	28.7207		204.971	0.156945	51.711		258.015	0.118513	2.44654		139.265	0.006614	10.9269
		5.87844	16.8612	64.7575		162.443	0.008042	31.1141		46.7872	0.017438	59.7727		2.56254	0.0355538	0.0843636		131.368	0.033072	1.02522
		150.577	0.255214	81.1683		1.55205	0.040209	18.7608		204.055	3.74925	28.6776		1.01236	0.545158	0.0738181		154.498	0.059529	0.264574
		4.20253	12.1397	105.784		62.3999	0.008042	0.375644		196.67	0.183103	136.672		0.126545	0.213323	145.295		166.781	0.039686	0.251345
		145.515	1.38667	92.8004		37.9508	0.008042	0.246852		24.2742	5.78954	53.7635		20.4687	0.165918	0.0210909		3.94877	0.033072	5.45684
		191.785	0	121.034		10.239	0.008042	0.182456		40.5355	0.017438	35.2		1.01236	0.0948101	0		0.291031	0.006614	16.3904
		179.603	0	110.096		43.4245	0	8.9618		209.383	0.052315	39.1681		0.548363	1.26809	0.0421818		165.762	0.013229	0.330718
		109.691	0.323272	57.228		17.6875	0	0.171723		16.6536	0.026158	2.09809		92.6523	0.355538	0.0421818		158.665	0.013229	0.396861
		161.491	9.38339	103.709		15.6912	0.008042	3.73498		216.027	0.401083	101.404		179.99	0.355538	0		73.4987	0.039686	0.330718
		4.67893	1.10593	57.4851		143.228	0.008042	2.11434		208.711	0.061034	52.0759		230.924	0.37924	8.13054		141.177	1.60729	0.079372
		199.595	0.05955	133.665		88.5447	0.008042	2.64024		194.734	0.026158	48.6551		7.64545	0.782183	227.824		1.59406	1.85863	0.10583
		149.309	0.391329	91.8961		104.193	0.008042	23.1397		188.169	0.078473	5.51888		96.0374	0.675522	0.0316363		2.73173	0.436547	68.8025
		5.04474	1.96515	94.847		20.4029	0	4.34674		23.5069	0.156945	49.02		103.388	2.67839	0		39.4504	1.22365	0.085987
		76.5558	1.29309	7.12019		69.1078	0	0.16099		204.892	0.008719	95.3717		220.653	0.426645	0.474545		21.8141	0.41009	19.543
		89.0443	0.008507	31.4507		87.2139	0.000739	0.461506		204.613	0.026158	52.5662		155.756	1.16142	0.400727		42.6328	0.0463	2.66368
		205.822	1.71844	98.35		2.28606	0.008042	1.96408		43.5175	0.061034	62.0532		263.415	3.97017	0.116		22.8796	0.0463	3.49082
		195.256	1.28458	86.1943		55.1983	0.008042	0.11806		184.332	0.026158	138.04		150.979	0.118513	2.35163		126.118	0.15213	9.68737
		142.98	0.042536	41.9787		1.38452	0.008042	0.16099		4.94378	0.034877	92.0307		92.821	7.19372	0.0632727		1.71036	7.62635	21.2393
		1.4292	3.2072	33.2974		54.3933	0.28146	0.268317		208.877	0.114026	170.903		216.656	7.49	79.2807		41.1468	0.013229	7.05173
		136.378	0	156.559		82.7276	0.152793	0.150258		196.504	4.40142	27.583		205.71	0.426645	30.856		120.314	0.006614	14.8465
		1.26757	0.017014	125.945		124.413	0.008042	0.407842		39.184	0.581535	75.1434		139.527	62.3495	176.921		37.1933	0.013229	2.55152
		0.680572	0.008507	10.8707		7.94219	0.053663	1.15913		19.2258	0.342079	116.763		118.71	52.9277	210.065		35.6512	0.469619	2.32721
		188.74	0.000725	197.614		25.2433	0.032198	0.869348		194.848	0.17104	119.352		248.029	2.83245	192.117		38.6513	0.423318	11.2856
		155.213	0.076152	21.7508		142.895	0.021465			205.782	0.695561	163.172		111.908	49.8346	0.854181		173.868	0.006614	9.02846
		0.961308	0.409316	75.6377		38.0796	0.032198			42.9507	2.36035	100.902		215.201	1.05476	0.0843636		140.306	0.085987	4.31796
		1.12294	0.142785	44.7392		87.2998	0.032198			1.36891	0.319274	115.885		10.4716	55.5232	1.20218		146.292	0.019843	3.16837
		137.773	0.066633	40.0558		51.7638	0.053663			9.76549	0.205248	91.187		171.11	0.592563	1.12836		213.276	0.006614	1.79448
		187.897	0.09519	195.32		38.2728	0.053663			76.5196	0.228053	103.924		228.341	1.11402	0.83309		197.098	0.006614	2.70573
		169.095	0.37124	71.9539		50.8515	0.053663			2.82502	0.17104	117.653		0.147636	0.177769	0.0527272		159.666	0	23.6506
		101.111	0.114228	193.797		5.10876	0.042931			204.91	0.273663	72.7489		13.5509	0.438497	2.34109		184.046	0.072758	10.0238
		67.8798	0.504505	73.6863		79.8727	0.032198			1.60433	1.07185	60.9928		1.02291	1.70658	0.274182		181.929	0	7.69662
		70.6403	0.057114	55.9715		75.9231	0.075129			53.1871	1.40253	130.104		3.18799	0.118513	0.105454		149.082	0.026457	22.5151
		36.6099	0.161822	114.189		34.8061	0.042931			5.86801	0.091221	81.8026		3.50797	0.0948101	22.9785		11.4678	0.033072	7.62652
		118.216	0.085671	117.816		1.97482	0.064396			196.234	0.17104	120.104		6.92114	0.912547	12.1167		174.134	0	2.03281
		115.684	0.247493	136.15		119.53	0.053663			112.643	1.08325	97.0479		155.157	6.02044	0.326909		48.2966	0.006614	1.02341
		46.5478	0.114228	85.8421		212.261	0.053663			218.677	1.15167	73.3874		5.85452	0.355538	0.137091		13.9352	0.026457	0.939296
		120.9	0.361721	133.465		150.086	0.096594			213.132	0.17104	38.6778		144.68	0.521456	77.8887		217.594	0.006614	0.602832
		102.158	0.74248	158.453		39.7861	0.032198			156.562	0.21665	56.5115		99.515	0.225174	0.485091		9.81354	0.019843	3.79924
		121.767	0.732961	62.1113		197.975	0.042931			157.913	0.091221	51.654		124.912	1.67103	2.784		219.164	0.0463	3.5469
		219.346	0.076152	114.932		184.581	0.096594			5.3623	0.136832	72.8287		4.2309	0.237025	12.3698		12.323	0.013229	4.87873
		73.5531	0.352202	162.365		150.086	0.042931			196.548	1.35692	18.8828		96.5285	0.248877	0.168727		57.2971	0.013229	3.05622
		10.7755	0.609214	18.4287		147.178	0.042931			27.6049	60.6849	87.846		61.1288	0.308133	11.3996		50.5818	0.052915	0.406561
		10.3471	1.55159	115.275		195.11	0.042931			54.2682	2.34895	35.2		161.035	0.47405	0.305818		11.9725	18.1101	0.616851
		85.3376	0.361721	130.695		2.68317	0.032198			36.1062	1.19728	41.5626		145.984	0.248877	0.464		8.90228	1.08475	3.26651
		13.3932	5.97791	187.952		143.882	0.042931			162.386	0.148234	87.732		73.1815	0.450348	3.36576		230.015	2.37455	0.799103
		79.6452	0.932859	150.381		23.7085	0.321981			192.668	0.38769	59.0999		85.2817	0.237025	4.02943		38.7214	0.006614	0.714987
		15.0305	8.15776	61.3117		219.87	0.107327			58.6191	0.798185	85.7821		86.9409	4.65755	32.1169		149.586	15.8083	0.266368
		73.7815	1.21843	130.01		8.09245	0.085862			14.5698	13.877	64.9837		9.14917	0.28443	11.1639		21.6038	0.515919	1.54213
		77.2559	8.10064	151.999		202.923	2.60805			73.7469	0.193845	39.8294		45.3903	0.47405	39.2869		324.646	0.006614
		65.0622	9.41426	171.237		179.268	0.053663			194.647	0.193845	204.096		41.3372	0.18962	7.0515		303.379	0.006614
		27.5384	2.61772	115.294		145.814	0.203921			162.709	37.5261	151.165		71.0009	0.367389	9.39805		112.589	0.013229
		47.3569	3.18886	51.3644		1.88895	0.16099			18.0139	0.752575	126.524		128.788	0.154066	6.96854		40.3617	0.026457
		76.9038	0.913821	36.4957		4.53993	0.225387			70.1633	7.44593	136.843		1.81324	0.272579	21.5693		192.892	0
		24.7969	22.2839	140.405		42.6947	0.064396			163.956	0.535924	121.073		114.27	1.17327	3.73315		105.005	0.006614
		21.6937	5.41629	38.5328		156.944	0.171723			190.009	0.285066	43.3985		4.24275	0.497753	1.62362		182.7	1.012
		30.9462	5.07361	37.9712		26.4776	0.16099			86.5292	0.273663	51.8478		104.658	0.154066	1.42215		91.2519	0
		218.023	0.999492	124.413		182.273	0.16099			7.71648	0.114026	134.118		6.5656	0.438497	2.58358		87.4947	6.46884
		47.6805	11.556	192.883		130.134	0.482971			18.1272	0.102624	121.541		17.7295	3.89907	5.32122		174.611	0.019843
		40.5508	0.104709	72.4869		5.26975	0.579566			115.05	0.102624			99.3254	0.237025	6.93299		70.8257	0.308426
		10.9563	13.4979			10.561	0.085862			119.374	0.239456			120.705	0.308133	10.3462		43.6703	2.84593
		191.35	0.266531			7.94219	0.171723			135.874	0.114026			23.9633	0.154066	6.30487		36.2681	4.2759
		180.518	0.152304			220.9	0.128792			114.471	0.285066			107.479	1.07846	7.89294		32.0062	0.196271
		26.4913	0.076152			174.943	0.11806			116.649	1.91564			12.1594	0.118513	4.32571		125.347	0.504696
		103.804	0.047595			208.526	0.096594			6.95561	3.52342			103.924	0.237025	11.792		147.624	1.05145
		109.887	0.123747			204.029	0.085862			132.966	0.957822			20.7753	0.177769	2.00286		160.101	47.4975
		13.555	0.104709			202.301	0.085862			99.1118	0.706964			30.9199	0.237025	18.7961		43.2777	0.252348
		10.2139	0.104709			221.952	0.150258			112.499	0.672756			113.452	0.106661	17.5754		207.613	9.15463
		11.0706	0.142785			178.098	0.107327			17.5715	0.296469			195.747	0.497753	2.45321		197.21	0.448619
		41.7502	0.37124			208.579	44.4012			21.0379	0.535924			59.2682	0.995506	54.1129		55.8531	15.197
		39.161	0.076152			208.676	3.64912			76.6714	0.182442			31.7969	0.118513	0.509604		133.128	0.883219
		97.5885	0.066633			103.163	0.11806			10.3422	0.615743			96.7893	0.118513	14.7074		114.047	2.49544
		167.515	0.342683			99.2667	51.5062			135.361	0.262261			128.361	0.260728	0.876993		185.742	0.154213
		140.176	0.076152			200.744	27.1323			155.498	0.148234			59.3393	0.142215	4.26645		161.04	1.40193
		184.068	0.066633			95.9503	0.472239			8.6318	0.353482			83.3144	0.213323	3.29465		149.937	0.21029
		183.373	0.085671			145.45	0.182456			59.4876	0.205248			215.42	0.106661	19.7798		144.091	1.28978
		185.134	0.104709			104	0.193189			164.688	0.17104			148.484	0.272579	0.37924		51.2407	0.21029
		120.482	0.047595			86.6558	0.085862			89.2257	0.114026			49.2657	0.142215	11.709		240.011	0.126174
		33.1736	0.028557			34.7954	0.193189			116.25	0.182442			114.697	0.213323	3.40131		214.762	0.378522
		220.069	0.028557			63.4195	0.042931			85.3374	0.456106			125.529	0.367389	2.66653		154.002	0.196271
		94.9707	0.028557			161.699	0.182456			89.6704	0.376287			224.285	0.130364	2.65468		49.965	0.168232
		160.319	0.218936			158.629	3.74571			82.2929	0.456106			101.471		6.75522		129.791	0.406561
		170.761	0.475948			33.5826	0.032198			140.367	0.205248			199.86		37.2722		48.7453	0.504696
		192.493	5.23543			23.29	0.461506			155.817	0.342079			75.8244		249.789		138.455	0.22431
		162.27	0.18086			107.048	1.97482			157.915	0.307871			215.527		98.2825		95.3316	8.34151
		155.816	0.732961			48.6621	0.075129			171.701	0.205248			187.404		88.6593		86.6255	9.25277
		169.257	0.09519			80.6133	0.042931			24.0368	0.193845			109.837		28.5734		145.717	0.518716
		128.887	0.190379			93.0632	0.042931			244.838	0.421898			189.834		1.4103		163.774	1.6683
		130.8	0.09519			34.5485	0.225387			240.128	0.399093			81.7856		10.1091		11.0613	1.19164
		137.187	0.142785			188.026	0.171723			216.65	0.433301			20.2538		1.77769		38.7775	0.574793
		192.226	0.561619			170.897	0.042931			156.193	0.228053			146.387		59.8015		205.944	0.350484
		69.2124	0.152304			135.414	0.042931			20.5134	0.456106			18.6539		19.5901		14.5381	0.154213
		22.0269	0.675847			63.8703	0.053663			22.1896	1.12886			137.558		25.018		197.561	0.154213
		48.8609	0.047595			152.737	0.064396			20.0002				114.519		3.10503		21.5898	0.308426
		168.391	0.076152			167.312	0.042931			198.828				113.476		67.9314		181.424	7.69662
		23.0264	0.152304			127.966	1.93189			23.0904				31.0029		24.2832		181.873	0.126174
		107.45	0.409316			109.881	0.053663			19.2705				90.1407		1.8488		72.7604	0.168232
		55.191	0.218936			157.728	0.053663			221.633				58.486		83.6581		177.779	3.42072
		37.6666	0.475948			104.461	1.43818			12.5999				130.376		30.3629		226.104	0.364503
		219.688	5.23543			167.044	14.3925			146.752				80.4582		79.4509		208.538	2.43937
		124.803	0.18086				0.5581			30.9126				138.838		174.32		195.724	0.462638
		171.503	0.732961				19.7267			19.1108				69.7328		4.64569		11.6361	0.532735
		39.5323	0.09519				8.41443			12.3149				151.672		0.0355538		13.5988	0.42058
		154.188	0.190379				0.16099			18.5065				66.2486				155.082	1.57017
		203.915	0.09519				0.193189			19.7266				130.091				111.86	0.196271
		112.143	1.24699				8.45736			50.7532				7.66777				7.52839	0.518716
		123.195	0.542581				0.719091			19.2135				37.6159				22.5151	1.35988
		153.17	0.257012				0.075129			81.8368				244.337				11.566	4.43011
		29.128	0.761518				0.085862			185.852				220.623				16.9354	3.44876
		99.4066	0.494986				48.8123			150.583				17.6465				13.3184	5.70587
		36.3815	0.190379				0.075129			176.65				237.748				77.513	3.5469
		20.4467	0.504505				19.0291			60.9129				227.141				11.0473	0.196271
		147.544	0.285569				44.7875			175.395				24.5203				99.7757	0.22431
		44.7963	0.257012				1.92115			151.416				51.316				27.9546	0.308426
		34.9346	0.266531				0.300516			222.876				208.227				125.669	0.21029
		207.847	0.199898				0.085862			127.219				189.087				113.332	2.4674
		19.9232	0.18086				0.053663			137.162				103.805				3.19641	0.196271
		19.3521					1.1162			244.61				176.702				70.8958	0.168232
		180.565								67.6063				120.16				60.0729	0.22431
		22.9502								199.387				54.9899				4.16375	0.196271
		129.182								26.5568				137.486				63.045	0.266368
		125.603								193.07				160.288				83.4852	0.42058
		115.951								168.668				255.324				99.0467	0.4346
		151.961								197.083				251.507				12.4772	0.238329
		65.9474								21.7334				182.936				102.986	0.22431
		132.961								188.121				131.762				145.451	0.308426
		140.119								38.6778				206.71				24.604	0.266368
		64.4434								180.572				224.463				94.7708	1.20566
		136.902								187.459				121.795				153.596	0.252348
		131.552								217.141				216.688				6.46292	0.953316
		154.35								46.0781				10.4291				69.4939	0.126174
		130.629								218.68				10.1091				5.86009	0.21029
		124.394								186.137				21.4152				66.1853	0.196271
		115.027								25.0516				127.081				4.09365	0.700967
		88.7929								29.0311				118.24				87.4387
										22.0185				29.2134
										36.3516				96.4219
										57.0702				113.12
										95.7024				86.9883
										36.8077				6.24562
										70.0237				118.465
										121.13				95.533
										232.397				42.866
										164.141				76.1799
										123.377				11.152
										245.202				51.8019
										177.106				108.19
										189.934				78.8346
										266.628				121.57
										236.457				32.5554
										229.969				224.096
										208.976				42.7831
										210.516				73.0393
										44.7212				33.3613
										192.066				90.7214
										200.949				27.9927
										153.525				132.177
										141.803				151.803
										79.6931				79.5575
										89.7274				68.7373
										181.542				176.406
										51.3803				68.6899
										95.3831				133.327
										8.47217				98.081
										9.54401				29
										117.687				126.986
										22.9079				145.462
										21.5852				143.436
										19.0652				59.9555
										100.811
										127.276
										10.137
										137.162
										95.4515
										15.4506
										101.278
										16.9785
										8.74583
										27.7312
										10.1142
										16.3172
										23.25
										88.7354
										95.6568
										105.235
										74.6189
										13.5692
										212.682
										234.039
										112.601
										68.2676
										56.5343
										202.294
										198.794
										105.235
										9.29316
										17.1724
										97.6751
										8.49497
										23.7745
										15.8041
										16.5224
										15.0287
										240.174
										113
										24.7893
										14.5156
										238.874
										261.725
										33.1931
										8.83705
										162.294
										176.216
										21.494
										36.2946
										29.8863
										77.8801
										17.7311
										29.2592
										160.583
										153.947
										114.642
										2.62261
										126.558
										107.048
										49.1568
										124.38
										11.4597
										55.816
										61.9278
										6.22584
										48.4612
										103.148
										49.5445
										139.614
										13.9112
										150.675
										98.3478
										5.53028
										6.06621
										208.361

## Sheet: Fig. 2B
					Hour
					0	1	2	3	4	5	6	7	8	9
			siCtrl	Average	1	1.23972	1.17606	1.2629	1.33907	1.33247	1.49489	1.54814	1.62044	1.66468
				Std Dev	3.14e-16	0.037798	0.028602	0.117486	0.134657	0.181621	0.097237	0.099611	0.027129	0.015545
				Nr cells	206	220	232	236	242	234	242	239	218	208
			siCSB	Average	1	1.04298	1.03058	1.0819	1.07131	1.09228	1.127	1.1574	1.21639	1.1801
				Std Dev	0	0.030226	0.007447	0.04084	0.017737	0.010769	0.020325	0.001985	0.013958	0.032373
				Nr cells	117	124	138	138	140	136	131	138	125	114

## Sheet: Fig 3C
		siCTRL				siCSB
	n1	95	106	72		97	94	72
	n2	71	81	93		72	62	54
	n3	122	123	85		161	95	73
	Total # of cells	288	310	250		330	251	199
		Untreated	Depleted	Cisplatin + recovery		Untreated	Depleted	Cisplatin + recovery
		142.488	4.5358	81.057		153.749	0	0.015326
		70.7238	51.1265	115.234		154.178	0.000483	40.1691
		81.4037	2.00307	82.6171		162.638	0.000597	0.015326
		70.4446	3.09128	30.8935		120.737	0	39.4181
		95.6467	0.134822	23.5072		244.708	0	5.96176
		131.644	0.394836	75.9048		185.029	0	0.001375
		41.7852	10.5354	26.82		226.332	0.000497	36.5522
		76.9642	0.577809	1.73343		182.807	0.001126	4.32189
		81.1436	0.202233	127.079		94.7905	0	0.061303
		105.749	11.1902	65.0806		74.0392	0	48.2305
		87.8174	0.00963	112.442		2.13029	0.000641	0
		3.63057	0.163713	9.2931		1.97704	0	0.001025
		70.7238	1.56008	37.1916		0.70499	0	0.015326
		6.91445	10.545	49.3064		197.704	0.000604	0
		182.135	0.211863	239.579		148.063	0	0
		166.342	0.00963	183.194		75.5412	0.00059	0.137933
		59.9092	0.414096	99.9995		173.198	0.18391	0.015326
		180.488	0.01926	214.232		188.83	0.015326	0
		28.1489	1.36748	1.93566		151.098	0	0.015326
		55.0556	2.5231	91.0723		358.089	0.245214	0.015326
		79.0346	2.40754	201.251		372.694	0.000636	0.030652
		75.0092	0.982275	125.876		360.909	0.000687	0.045978
		161.575	3.56316	42.7001		175.205	0	0.030652
		35.2367	0.182973	231.172		6.42154	0	0.015326
		194.308	5.72994	152.975		0.383147	0	0.153259
		167.69	3.93873	97.7749		153.32	0	0
		1.18451	0	97.0719		38.4373	0.015326	0.015326
		69.7223	0.00963	13.6074		0.597709	0	0.001388
		130.989	0.067411	203.543		254.394	0.001124	0.015326
		45.7432	0	40.6778		230.149	0.000416	0.045978
		59.524	0.00963	147.197		160.569	0.000352	0.015326
		88.9248	0.086671	173.314		308.923	0	0.137933
		31.5676	0.963015	17.758		105.641	0	0.015326
		86.5751	0.01926	0.799303		133.274	0	0.030652
		139.705	2.49421	92.5554		132.002	0.001082	0.015326
		103.534	0.000682	3.17795		170.01	0	0.061303
		132.607	0.577809	122.727		277.72	2.39084	0.030652
		38.5495	2.60014	100.722		96.6756	5.07286	0.030652
		88.3374	0	218.643		158.715	0	0.015326
		123.459	0.01926	56.086		192.493	0.015326	0
		86.9121	0.260014	86.6425		2.36018	0	0
		52.5325	0.00963	103.524		198.133	0	0
		53.5533	3.59205	54.9496		171.634	0	0.015326
		106.644	1.406	232.327		0.582383	0	0
		7.55967	0	56.3171		43.694	0.001376	0.015326
		104.757	0.02889	156.904		1.27205	0	0
		128.745	0.442987	121.706		155.021	0.000733	0.674338
		126.762	0.01926	213.818		108.139	0.015326	0
		109.052	0.317795	238.934		0.153259	0	0.076629
		63.8864	0.048151	212.508		137.78	0	0.015326
		99.1135	0.500768	226.896		0.735641	0.000866	0
		41.4771	0.00963	225.74		2.89659	0	0.045978
		225.066	0	226.029		0.214562	0	0.000633
		16.7276	0.105932	120.743		154.362	0	0
		56.6542	0.134822	188.558		0.750967	0.015326	0.091955
		50.5101	0.154082	78.2161		64.4912	0	0.076629
		73.4492	0.01926	132.415		24.4601	0	0
		207.366	0.00963	1.51193		75.0048	0	0
		210.9	0.00963	9.66867		0.245214	0	0.015326
		143.971	4.51654	6.41368		60.6904	0.000694	0.306517
		138.501	0.00963	123.044		0.306517	0.000817	0.030652
		119.992	0.00963	39.4066		52.8282	0	0.045978
		152.888	0.00963	33.4937		120.507	0	0.18391
		136.17	1.51193	140.513		48.0772	0	0
		194.096	3.63057	87.2492		0.045978	0.000564	0
		8.35897	3.85206	12.0955		0.015326	0	0.137933
		100.067	9.88054	80.2769		0.030652	0.000779	0.214562
		92.1413	1.12673	53.7748		49.3033	0	0.061303
		196.031	3.20684	9.60126		126.944	0	0
		30.6335	0.269644	75.5967		28.1843	0	0.015326
		170.405	0.885974	131.24		47.5255	0.000764	0.030652
		1.44452	0	124.701		1.21074	0	0.030652
		206.962	0.01926	58.9414		104.844	0.015326	27.8704
		210.419	0.067411	10.9996		84.2003	0	29.7877
		116.766	0.01926	11.2715		122.316	0.045978	2.92217
		43.6631	0	11.4529		101.611	0.015326	1.35136
		30.6913	0.02889	14.3841		233.842	0.107281	1.10881
		58.8499	0.510398	21.5912		0.245214	0	0.542854
		35.1019	1.23266	17.1188		167.987	0.0006	11.4346
		235.467	0.00963	15.7439		0.44445	0	3.15317
		184.504	0.125192	3.68667		114.638	0.000795	0.635255
		97.4571	0.086671	4.23061		123.833	0	2.12522
		91.939	0.00963	1.93399		114.699	0	1.60546
		35.6604	0	67.1458		0.352495	0.045978	0.577504
		241.457	0.00963	0.891449		1.2414	0.015326	0.519754
		160.265	0.510398	52.943		78.9588	0	4.44678
		116.929	0.62596	38.3474		0.107281	0.015326	1.74406
		141.438	0.00963	45.0408		90.3306	0.000795	2.40242
		76.9834	0.048151	33.6333		122.07	0	4.65468
		33.4455	2.79274	7.73597		135.986	0.00102	2.31002
		65.0228	0.038521	5.18249		0.168585	0	2.20607
		147.63	8.90789	45.2977		6.94262	0.001088	0.635255
		91.8524	16.9394	1.49582		0.015326	0	0.138601
		78.6976	0.202233	52.5351		1.364	0.00079	1.55926
		0	1.07858	2.37216		85.1965	2.97992	0.219452
		62.5223	0.433357	4.30615		105.733	1.03951	0.265652
		39.6317	1.2134	83.0861		0.398472	2.46017	0.242552
		12.0723	1.73343	22.528		68.5267	0.358053	0.150151
		90.6105	5.20028	29.9013		75.3643	1.06261	0.334952
		201.226	0.943755	0.800793		61.3425	0.473554	0.473554
		19.6874	4.5358	1.04254		93.8329	0.727655	0.346503
		126.571	0.01926	21.2588		85.2743	8.66256	0.300302
		129.457	0.250384	5.3638		69.7163	1.29361	0.277202
		165.734	0.731891	45.4639		37.5147	0.473554	39.9286
		191.631	0.115562	120.784		78.0208	22.9038	0.150151
		108.727	0.510398	88.1326		3.44193	30.8156	1.20121
		100.522	0.090656	60.9661		81.0354	0.912457	1.91731
		0.997214	1.48071	8.77851		3.10697	0.138601	1.79026
		117.49	0.045328	64.9549		62.8902	8.52396	1.92886
		126.752	1.90377	13.13		62.8787	0.288752	0.450453
		128.52	0.090656	123.745		55.5444	0.323402	0.242552
		175.933	0.936777	80.17		55.9602	0.0462	0.265652
		64.275	2.765	10.1837		61.3194	0.450453	0.808506
		160.34	4.45725	24.1145		49.9772	0.103951	0.323402
		225.673	4.75943	34.147		28.9561	0.069301	0.496654
		59.9386	0.060437	92.061		40.5523	0.219452	0.623705
		41.6564	0.105765	11.0902		6.02914	0.05775	0.600604
		81.6205	0.543935	41.7923		4.03098	0.103951	2.58722
		177.67	0.377733	50.9184		3.01457	0.092401	0.739205
		46.8842	19.7176	13.2357		4.75863	0.438903	0.196351
		97.4399	1.04254	8.29501		1.00486	11.0303	0.970207
		93.8439	6.58766	109.014		205.626	1.98662	2.79512
		114.317	0.332405	29.4329		180.332	0.796956	0.080851
		116.04	0.498607	120.557		277.26	7.13795	0.346503
		233.847	0.483498	5.37891		3.07232	8.32761	0.716105
		91.8646	1.6167	1.40517		117.95	12.1391	0.127051
		17.1642	1.05765	23.9483		220.93	0.265652	0.00972
		14.8676	1.39006	102.94		13.6291	9.92152	0.233292
		4.33637	1.01232	118.85		216.911	9.10147	0.116646
		309.393	1.11809	132.252		4.96654	6.97625	0
		96.3974	0.498607	102.109		44.0636	14.9227	0.00972
		128.686	0.105765	112.595		258.791	1.55926	0
		131.844	0.090656	113.713		260.05	0.542854	0.952609
		7.50933	0.045328	45.0711		195.855	1.79026	0.000469
		22.8604	6.01351	31.1403		272.432	3.13007	0
		116.825	4.24572	39.5713		219.302	0.103951	0.00972
		251.011	1.45049	108.107		246.005	0.623705	0.00972
		19.1435	0.831012	63.58		2.99147	0.207902	0.427702
		37.9697	3.15785	94.9016		6.74525	0.311852	0.038882
		44.9502	1.67713	75.335		159.611	12.0929	0
		73.2197	7.78129	66.4356		61.562	0.300302	0.00972
		35.7335	0.634591	63.5951		2.92217	70.213	0
		15.0942	1.60159	144.974		5.59024	0.103951	0.029161
		38.7101	1.85844	2.29662		192.54	0.646805	0.174969
		130.333	2.41749	60.3919		151.745	1.21276	21.5698
		31.1856	0.302186	102.139		136.268	2.05592	0.097205
		20.8962	1.22385	110.721		26.9117	0.889357	16.4665
		184.515	1.23896	54.3633		124.81	34.7658	4.13121
		40.5383	4.74432	114.665		122.396	44.0867	2.4204
		153.782	0.347514	112.474		56.2258	0.323402	0.369379
		32.1224	0.271968	78.7195		11.065	0.589054	10.362
		45.3581	0.090656	189.697		4.51608	0.219452	0.087484
		123.156	0.105765	59.6213		248.916	0.300302	3.22721
		23.3892	0.982105	87.8909		224.661	0.184801	2.39124
		23.6007	6.497	83.5998		24.1397	7.70391	0.602671
		19.491	0.21153	84.4912		254.818	19.1847	0.019441
		214.114	3.03697	49.1204		18.0297	0.097205	0.116646
		183.805	1.45049	105.478		266.149	3.0814	0.077764
		143.312	0.332405	45.8567		2.92217	0.301335	3.79099
		191.102	0.045328	36.3983		15.8814	0.758199	0.097205
		110.162	0.347514	44.3307		8.28141	1.565	0.641553
		184.334	4.63856	81.9831		192.401	0.612391	0.029161
		81.1068	0.271968	39.9037		254.137	0.505466	4.00485
		103.771	1.57137	103.272		248.904	0.904006	0.000911
		151.35	0.271968	126.178		105.822	5.32683	0.029161
		139.368	12.9336	80.6039		113.618	0.00972	14.017
		103.772	4.53279	173.937		91.6268	0.98177	0.019441
		95.9748	6.42146	147.808		155.637	4.09233	0.184689
		90.5423	1.64691	80.849		76.8889	1.65248	0
		26.0975	0.423061	152.314		25.7982	8.34991	118.882
		97.9135	11.4529	175.205		90.3326	9.53581	0
		128.815	0.710137	137.294		234.089	0.855404	15.718
		201.302	1.52604	155.733		110.357	1.16646	86.0264
		62.847	0.589263	154.55		230.473	0.087484	8.47627
		82.6917	25.4592	152.367		13.3365	0.019441	14.4155
		58.9803	8.97493	140.767		134.473	0.019441	18.8092
		47.5507	10.637	170.624		221.122	1.62332	0.340217
		75.1927	0.045328	136.517		94.9595	0.00972	1.11786
		59.0868	1.57137	148.607		109.365	0.835963	0
		57.4784	3.52047	149.906		91.2074	3.89792	3.61603
		94.7605	2.96142	183.62		101.511	0.311056	0
		136.112	0.105765	14.8916		106.498	1.57472	0.077764
		100.672	8.4461	195.049		122.274	1.87606	0.184689
		10.8331	2.44771	139.35		42.8965	0.087484	0.068043
		62.5381	0.181312	2.1091		71.0277	2.02186	0.495745
		100.981	13.3566	90.1908		215.678	1.8955	0.126366
		71.1236	1.10298	87.7621		81.448	0.349938	0
		37.41	1.17172	15.9994		135.902	12.5394	0
		88.5184	1.00129	1.85345		162.867	2.02186	0.019441
		156.223	10.3644	88.348		115.791	0.087484	0.068043
		139.126	0.724338	141.352		60.2379	1.47751	0.00972
		57.1588	0.181085	16.1165		198.706	0.320776	0.00972
		119.218	1.61911	96.4861		159.212	0.39854	0
		41.724	1.76824	59.4277		212.471	0.019441	0.00972
		88.0284	2.3328	141.875		64.8649	0.136087	1.73997
		85.898	9.46966	129.848		36.0533	0.029161	0.165248
		71.6243	17.7995	207.107		81.7591	0.349938	0
		87.1549	0.063912	203.188		76.8405	0.243012	0.019441
		4.1756	3.16365	23.5516		62.8527	0.048602	0.933168
		97.4342	0.330213	74.1914		33.4191	0.038882
		155.594	10.0023	23.4025		66.6146	0.019441
		81.9355	0.788251	237.604		95.6302	0.00972
		155.488	1.0652	89.6795		99.2949	0.369379
		85.0991	3.99451	113.125		100.17	0.029161
		127.334	0.724338	160.867		66.9937	0.068043
		7.39251	0.788251	88.2308		126.862	0.077764
		100.8	0.276953	203.262		88.6607	0.622112
		102.728	0.52195	65.2331		59.0812	0.029161
		105.977	0.617818	96.4755		137.866	0.058323
		70.9639	0.564558	112.038		92.6169	0.029161
		63.3263	1.32085	110.483		100.996	0.00972
		74.6708	0.021304	78.4309		79.7081	0.00972
		63.4435	7.54164	69.1956		116.947	12.8894
		8.81988	0.852163	49.6491		89.6327	0
		35.3434	0.021304	29.5807		155.878	0.573509
		76.3964	0.958683	30.6033		105.847	10.6342
		71.7734	1.03325	5.72014		94.075	8.1555
		122.189	1.08651	23.8925		4.62696	0.797081
		155.903	0.68173	252.954		69.4043	0.20413
		197.585	2.1091	27.4503		52.063	6.42525
		108.523	0.149128	258.599		78.9596	0.505466
		139.872	0.010652	260.986		113.351	3.23692
		183.449	5.00646	110.131		55.2319	3.53826
		109.94	1.39542	135.622		96.9522	0.291615
		176.781	2.30084	261.529		49.3704	0.00972
		109.972	0.191737	210.942		66.2063	2.68286
		207.129	0	40.5843		41.4774	0
		185.069	0.138476	54.6876		127.018	3.62575
		238.957	0.010652	205.808		8.37907	0.369379
		185.793	0.000852	160.185		208.923	1.03037
		2.56714	0.021304	56.1362		97.4869	0.136087
		175.769	0.021304	137.433		25.4969	1.11786
		198.16	0.756295	149.107		4.48115	17.8177
		181.607	0.138476	0.351517		50.0994	11.2563
		215.512	0.149128	49.8941		228.383	19.2563
		238.179	0	153.464		47.018	0.651273
		188.509	0.170433	12.6227		228.898	0.184689
		60.3651	0.031956	56.0084		94.6096	0.806801
		84.1191	0	157.533		43.3437	1.98298
		87.1976	0.372821	0.617818		78.6291	0.048602
		31.6365	6.99839	85.5252		180.83	0.097205
		18.9713	0.873467	90.1908		166.95	1.42891
		44.8025	0.074564	82.8835		41.1566	0.39854
		17.3948	0.117172	52.408		123.168	15.9319
		66.3941	0	26.5662		32.4859	0.437422
		208.13	24.4358	56.8925		82.8284	0.077764
		97.7324	0.447385	161.4		97.5646	0.068043
		197.35	0.234345	118.067		87.9316	0.262453
		188.179	4.7295	122.339		116.374	0.00972
		66.6604	2.98257	11.8238		96.301	0.281894
		259.207	0.234345			14.2114	0.019441
		250.93	2.15171			109.064
		259.729	0.394125			81.205
		77.6746	0.10652			40.4761
		256.448	9.10749			63.1832
		243.537	0.73499			52.7434
		57.6275	0.010652			32.0096
		256.245	1.69367			60.8309
		52.2056	1.38477			88.962
		232.268	0.532602			24.8553
		241.641	0.287605			88.8162
		21.3573	4.36733			26.5564
		78.4736	1.3315			99.6837
		3.45126	0.031956			25.4288
		86.6543	1.32085			100.384
		70.3354	0.042608			66.9353
		4.82537	0.095868			70.8235
		92.7686	0.010652			112.291
		49.1378	0.191737			93.0251
		26.0762	5.73079			122.43
		78.8251	3.85604			63.4457
		14.2418	0.021304			130.507
		112.89	0			85.2196
		70.0052	0.074564			64.1942
		73.744	0			174.531
		87.5065	0.021304			191.455
		1.0652	3.89865			66.1383
		115.127	0.095868			14.1628
		77.8238	8.3938			93.832
		1.23564	8.32989			16.4374
		56.2854	0.234345			136.31
		37.7189	6.47644			210.633
		11.4509	7.45643			129.428
		18.673	1.71498			216.407
		2.72692	0.73499			110.58
		20.5052	0.05326			212.315
		68.7482	1.11846			66.6243
		14.3909	0.969335			12.7825
			2.0665			182.065
			1.15042			224.3
			0.074564			11.3827
			0.404777			171.47
			0.937379			64.583
			1.34216			193.127
			0.063912			48.515
			2.00258			69.1225
			3.56843			67.1006
			2.82279			11.8104
			0.223693			228.218
			13.3257			4.03401
			4.29277			228.276
			6.65752			4.56863
			0.692382			113.458
			0.05326			164.617
			0.213041			12.8019
			8.8838			95.4164
			1.77889			8.64152
			0.298257			171.994
			1.01194			32.9428
			1.03325			241.972
						239.183
						81.1078
						239.435
						21.8322
						174.007
						101.774
						223.047
						194.517
						90.7992
						175.445
						24.8261
						124.189
						192.223
						15.1445
						4.81165
						229.87
						20.3256
						45.5405
						108.238
						3.65491

## Sheet: Fig 3F
		Mock				1/250				1/1000
	n1	78	72	91		140	82	64		153	98	60
	n2	200	144	104		112	89	59		156	117	67
	n3	84	128	68		82	86	69		82	105	64
	Total # of cells	362	344	263		334	257	192		391	320	191
		Untreated	Depleted	UV + recovery		Untreated	Depleted	UV + recovery		Untreated	Depleted	UV + recovery
		151.214	0.458564	57.7679		49.3389	0.989458	62.7585		137.191	0.161326	134.304
		166.861	0.313166	13.8911		89.01	1.68002	151.346		13.0674	2.43602	102.071
		132.984	0.178952	144.191		3.03022	15.9035	31.7863		214.402	0.387182	29.942
		56.4146	6.4199	0.726992		1.54603	1.28836	76.312		126.608	2.95226	137.917
		45.8341	0.715808	246.797		25.6641	4.59686	71.0658		96.9729	2.74254	31.9264
		0.212505	0.123029	64.076		58.1307	0.103069	84.5781		2.96839	0.62917	9.01811
		117.829	0.212505	145.343		64.2529	19.4593	69.1487		120.381	8.79225	112.799
		52.4329	0.313166	36.0812		63.1192	2.47365	32.0852		111.654	7.75977	175.571
		90.1694	0.77173	33.4752		26.1073	2.97868	62.4389		299.42	0.467845	225.646
		91.5115	0.156583	22.5368		117.91	0.072148	34.7032		46.5425	63.7559	45.9456
		59.4568	0.816468	37.7253		65.5928	7.16327	52.4516		170.973	30.7487	30.8939
		161.325	0.123029	261.27		93.7821	1.24713	10.9562		23.8923	77.7429	3.87182
		249.739	1.19674	236.932		64.5209	0.206137	32.6624		155.744	4.53325	96.2146
		249.56	0.22369	7.68375		83.8978	1.68002	32.6315		175.28	0.161326	9.88927
		231.351	0.178952	1.90136		84.9697	1.1956	1.91708		149.775	2.45215	8.38894
		1.879	0.22369	184.007		74.9309	0.154603	14.1822		189.848	0.967954	21.5208
		5.74883	0.54804	12.1575		63.9128	2.62825	6.12227		172.377	26.9737	34.7012
		0.648701	2.66191	56.2468		78.8062	0.350433	2.78285		39.8152	28.5224	12.9545
		0.726992	0.10066	30.3212		84.8357	0.762707	7.88475		42.1544	0.241989	34.7657
		124.081	0.201321	217.125		32.4666	71.8594	15.8519		118.929	0.613038	72.9999
		178.795	0.89476	248.62		88.4947	92.267	5.20496		4.88817	0.725966	57.7062
		253.195	0.156583	2.08032		1.21621	3.9063	3.61771		58.7548	0.225856	109.75
		2.20335	0.268428	15.8037		80.3523	0.257671	7.93628		30.4744	0.435579	104.555
		225.815	0.469749	50.1401		72.4572	20.119	1.83462		51.1564	0.274254	28.2643
		111.688	0.234874	0.637516		92.4937	1.78309	11.0283		89.6003	1.62939	62.6428
		197.898	1.34214	44.3913		175.423	9.03911	47.6383		107.217	0.451712	16.8585
		60.9331	0.22369	156.247		227.112	22.2113	4.91637		67.2083	0.306519	156.244
		91.2655	0.201321	0.257243		0.845162	12.5125	1.66971		389.44	0.677568	155.76
		70.4959	0.346719	95.7616		204.261	6.3078	46.1232		23.0373	0.193591	24.3118
		60.3963	0.335535	0.704623		68.1489	16.0478	17.1403		47.8169	1.25834	4.33966
		57.4995	0.279612	80.0474		8.48254	1.08222	3.38065		10.0829	0.967954	93.7302
		194.823	0.380273	236.787		231.513	12.3579	9.93581		5.95292	0.145193	60.2551
		133.744	0.212505	232.257		255.868	0.566877	32.3945		22.8599	0.290386	31.3133
		200.594	0.178952	91.2767		228.111	0.422581	2.06137		11.0508	0.322651	130.867
		144.716	0.637516	117.158		3.50433	0.36074	3.37034		75.8231	0.258121	36.3789
		79.8349	0.0782915	8.27653		239.717	0.587491	0.752401		3.53303	1.82298	5.66253
		93.4465	0.145398	106.633		89.8758	0.412274	251.106		186.831	4.71071	15.2775
		16.2175	0.178952	13.3878		168.064	0.391661	16.9342		25.6992	0.50011	199.189
		28.2185	0.111845	11.1509		245.365	23.3553	51.7713		64.7239	14.0999	45.5584
		80.7521	0.32435	7.90744		184.194	1.13375	7.49309		274.705	0.419447	165.714
		85.5838	0.581594	14.0365		249.343	2.11291	19.9747		7.30805	0.806628	209.368
		21.3736	0.917129	126.575		102.512	22.0464	27.0658		40.8799	0.645303	123.495
		78.3809	0.123029	0.592778		3.19513	8.58561	120.209		6.48529	0.613038	86.4867
		26.5855	0.167767	34.5377		180.174	64.3457	98.7088		61.094	2.38762	12.5673
		91.6681	0.54804	20.4788		4.73085	58.9965	117.715		3.48464	1.67779	151.34
		117.225	1.14082	6.29687		89.1543	0.319513	161.642		201.06	0.725966	136.159
		72.9453	0.089476	254.816		251.735	50.3696	21.5001		12.9706	1.37127	4.72684
		42.4004	1.16319	49.0328		242.613	87.8866	34.1363		27.9093	1.71005	122.527
		36.0364	4.88762	32.0995		139.545	0.937924	67.4378		21.9887	0.903424	290.725
		14.6293	16.0721	56.683		88.4431	107.387	87.7629		17.4393	0.919556	60.2551
		92.9991	0.939498	91.78		245.107	3.82384	8.36917		17.6006	1.83911	70.951
		14.3944	0.10066	1.35332		1.39143	7.09112	22.7782		213.789	0.483977	79.2432
		125.881	0.54804	92.5181		5.16374	2.07168	1.45327		39.3796	0.903424	23.2309
		34.4706	0.190136	67.778		97.3895	30.4052	18.1401		2.90386	1.16155	10.099
		37.0095	0.22369	22.5591		120.106	1.18529	4.48348		2.46828	0.709833	64.3367
		221.274	0.335535	153.228		0.535957	1.14406	15.0377		46.5586	0.354917	12.8415
		110.391	0.279612	84.7226		70.4474	2.04076	83.8669		2.22629	0.451712	56.1736
		14.9649	2.22571	153.339		104.13	5.12251	9.1731		165.02	4.69458	40.2185
		10.7819	0.794099	99.5756		107.078	0.55657	29.2096		17.3264	6.21104	53.0116
		232.805	0.749361	185.461		81.6303	3.28789	26.8287		2.22629	4.9527	117.445
		238.476	1.8007	274.266		1.15437	0.803935	69.7259		158.196	0.290386	82.4227
		124.159	33.643	59.1436		3.21574	2.62825	18.7688		10.3571	31.636	35.451
		112.673	8.98115	269.994		0.340126	3.03022	62.542		159.487	0.193591	0.461279
		230.893	11.7325	29.7955		259.29	6.40056	24.015		6.48529	0.322651	26.5854
		71.6926	1.11845	148.709		2.33966	1.77278	0		27.4415	0.193591	52.8783
		211.577	1.56583	69.8472		3.1539	3.22605	0.0661879		15.1807	20.3916	0.371273
		186.155	2.01321	259.693		228.08	0.669946	0.00102481		9.13103	24.2473	80.7239
		165.799	24.975	36.4838		260.248	3.77231	0		105.926	0.145193	0.0337521
		81.6804	25.4447	108.736		255.775	11.9663	0.0882505		123.785	6.40463	0.0562536
		91.9701	36.6628	0.212505		239.48	1.13375	0.0661879		142.176	12.1317	0.0112507
		23.9236	22.9618	30.2652		0.803935	0.257671	0.0220626		34.685	38.7182	211.367
		44.8386	24.9414	0.883575		255.693	16.862	0.0882505		20.682	0.548507	197.281
		20.7249	0	53.1599		255.27	26.2206	0.110313		224.936	2.40375	0.258766
		8.58969	0	1.07371		257.063	0.329819	0.286814		117.671	31.3778	0
		67.9794	0	4.99947		255.105	21.0054	0.0220626		200.85	0.677568	5.23158
		18.0406	0.0135222	215.413		250.25	0.340126	0.92663		69.0474	32.7007	231.337
		238.755	0	17.4926		0.845162	0.608105	0.0220626		251.12	2.59734	0.911308
		107.763	2.27173	186.367		249.282	10.915	8.33967		110.444	0.354917	188.584
		118.468	0	148.441		256.764	0.834855	5.05234		3.14585	6.35623	0.686293
		72.0057	0	12.247		254.219	1.68002	9.92818		5.30762	0.338784	152.683
		46.016	0	218.825		192.027	4.08152	2.22832		123.124	48.7526	1.41759
		5.58467	0	12.8062		20.9126	12.8733	0.816317		104.942	14.2289	0.573786
		10.6825	4.36767	134.404		227.771	0.330939	12.8625		2.38762	30.3454	66.998
		27.6664	0	2.08032		6.03982	4.0154	17.4074		4.50099	5.88839	82.1077
		24.4346	2.43399	126.374		0.968845	0.0661879	7.92048		13.5998	12.6963	0.191262
		93.2896	0	204.721		205.869	0.110313	9.83993		62.6105	96.2792	129.586
		62.4996	0.000936412	266.873		72.0655	1.10313	15.1791		10.3894	9.53435	3.74649
		42.4867	0	266.403		104.522	4.3684	17.9369		22.6017	30.0066	149.117
		33.8596	0	266.896		7.23541	0.132376	7.36891		344.914	0.984087	153.291
		68.3006	0	268.014		257.836	0.0882505	3.11083		3.85568	89.1808	0.00105734
		57.564	10.2904	12.4372		222.412	1.25757	4.80965		368.952	47.9944	16.7636
		39.8364	0	124.296		222.175	0.00200483	4.7214		250.087	13.7288	0.146259
		81.62	0	0.0405666		238.49	0	4.87584		43.4934	340.849	71.8133
		1.64971	0	130.773		138.967	0	3.72858		395.829	87.3256	2.92518
		80.4165	0.00114303	117.589		27.2101	1.61057	10.7445		241.859	22.3275	23.3227
		99.591	7.51834	40.2961		59.9962	0.286814	11.8918		392.538	15.8422	0.281268
		119.753	0	43.5144		71.0349	0	4.76553		46.7522	273.108	146.901
		57.8479	10.8448	119.049		38.3106	0.198564	5.75834		27.3286	341.543	0.000467017
		99.9561	0.000614989	67.4893		72.1892	2.62545	4.52284		320.328	0.078755	124.793
		3.66451	0.000730469	90.3147		98.5232	14.2966	6.57466		309.487	0.0225014	120.371
		5.24661	4.48937	45.5427		104.872	0.904567	8.75886		20.7465	0	129.192
		62.8782	0	152.733		70.7257	3.50796	3.11083		281.529	0.0112507	0.0225014
		12.5351	0	40.8776		11.6158	0.0220626	4.80965		333.718	0	3.2177
		24.2723	0	67.3811		75.3122	0.220626	4.7214		328.153	0	0
		41.8647	14.293	58.6998		115.189	0	4.87584		130.174	0.0112507	0.123758
		56.1036	1.24404	90.9638		64.3766	0	3.72858		207.981	0	0.0675043
		54.3998	0.000521281	0.283966		35.7854	0.00104312	10.7445		298.323	0.0112507	0
		38.2002	18.9175	0.0946554		60.9238	0	11.8918		244.828	0.0225014	0.135009
		1.9472	0.000570096	52.6284		77.1674	0	4.76553		54.5442	0	0.123758
		50.3972	0	0.175789		9.43077	0	5.75834		27.2963	0.0112507	0
		85.4332	0	0.351577		42.8353	0	4.52284		88.2129	0	117.671
		9.66837	0	24.5157		68.1696	0	6.57466		30.2647	0.0225014	128.044
		79.5646	0	115.398		14.8728	0	8.75886		9.69567	0	65.6141
		4.01609	0	0.162266		31.8379	0.154438	0.00139281		71.2576	0.0225014	147.396
		77.4281	0	173.273		37.6509	0.0220626	0.00064467		304.809	0.0112507	26.8104
		3.31294	0.000695582	16.0914		11.6571	0	0		89.197	0.0112507	144.538
		3.00193	0.000831615	32.6426		20.5931	0	0.0220626		277.545	0.0112507	0.618789
		33.7649	0	95.1016		64.7786	0.00089839	0.0220626		11.4219	0	0.0225014
		0.135222	0	44.3663		23.6233	0	0		176.394	0.0337521	8.46053
		82.58	0	25.8815		169.373	0	0.132376		54.2216	0.0675043	0.258766
		43.8525	0.000844055	65.7719		0.628718	0.0011563	0.0220626		22.3759	0.0225014	225.779
		1.89311	0.00046016	5.00321		0.927617	0	0.220626		17.9394	0	0.0112507
		19.6072	0	0.0946554		0.247365	0.176501	1.74295		22.2791	0.0112507	11.1157
		91.4776	0	84.7436		213.775	0.00121565	13.0315		58.287	0.0112507	17.8211
		0.31101	0	32.7237		0.711173	0.0441252	7.79905		109.492	0.0112507	3.89275
		30.479	0	141.199		91.5764	0	4.95748		201.157	0.0112507	10.3394
		88.3405	0	120.794		89.2574	0.0017756	10.7628		104.313	0	0.0225014
		73.1686	0	80.2948		2.81377	0	6.43173		14.9549	0.0225014	26.2455
		26.4224	0	56.2929		130.98	0.00173787	17.8591		96.6664	0.0337521	245.935
		23.9478	0	0.189311		96.2248	0	17.6376		5.04949	0.0112507	185.799
		0.162266	0.00133572	95.4261		80.1152	8.97949	36.5662		164.552	0.0112507	164.517
		2.36638	0.000945607	58.5105		0.319513	0.0220626	17.2022		6.14651	0.0450028	238.721
		79.3618	0.00056347	0.581454		0.391661	0.0220626	60.8876		102.022	0.0337521	117.959
		78.0501	0	82.0256		77.9817	0.000983552	2.84921		85.9705	0	95.5063
		0.973598	0	109.327		105.47	0	24.3825		126.899	0.0112507	21.7328
		0.527366	0	2.63683		146.512	0.772192	17.9966		9.64728	0.0225014	12.2672
		1.86606	0	157.128		4.00937	0.397127	2.77283		99.9897	0.078755	0.510301
		95.034	0	51.479		52.7505	0.330939	59.9862		41.2671	0.0225014	22.5833
		96.873	0	106.961		48.2876	0	66.1735		19.3752	0.0112507	18.601
		2.59626	0	150.042		97.5544	0	19.0049		80.0659	0.0225014	7.05416
		78.7533	0	104.824		7.56748	0	12.3746		15.0678	0.0112507	66.7593
		312.849	0.000575234	109.679		180.605	0	36.0773		180.83	0	72.9129
		20.4726	0	54.562		221.773	0.00127831	11.7253		86.7448	0.101256	21.8429
		47.9091	0	121.74		202.866	0.000786091	35.8099		87.2933	0.0450028	32.0289
		13.0489	0	63.8653		1.34582	0.00149783	37.2918		189.3	0.303769	46.8376
		118.13	0	81.4577		310.995	0.0661879	50.9879		95.7629	0	4.87287
		23.6774	0.000859065	72.1815		0.441252	0.0441252	19.8681		88.4226	0.0112507	71.1519
		287.455	0.000860688	84.7436		204.763	0.00090192	9.2733		93.7302	0.168761	50.1395
		100.348	0.00132964	91.0314		289.528	0	15.728		104.216	0.0112507	35.9011
		47.3006	0	93.6682		0.308877	1.43407	3.33045		12.4866	0.0112507	99.9088
		22.8255	0	106.744		139.347	0	4.18597		12.0188	0	95.7364
		9.72246	0.000506812	90.8827		0.198564	0	1.21454		18.1975	0.0112507	10.0359
		59.9033	0	121.727		235.916	0	20.6549		132.561	0.0225014	68.2202
		267.009	0	89.4628		259.611	0.0220626	47.0311		5.5691	0.146259	99.3685
		24.2453	0.0135222	133.694		210.941	0.110313	14.3301		1.5526	0.0225014	117.589
		335.161	0.00123715	161.428		277.768	0.0220626	11.7482		234.791	0	232.937
		332.335	0	104.283		0.176501	0.198564	29.9587		245.367	0.0225014	227.224
		26.4494	0	161.333		168.625	0.83838	0.970107		6.80668	0.0112507	11.5768
		1.00064	0.000473953	134.816		1.16932	0.000862428	16.2397		121.001	0.0225014	16.3496
		9.57371	0.108178	61.6612		356.289	0	0.993023		155.271	0.0225014	16.9
		302.383	0	96.0346		283.946	0	1.87147		129.282	0.0225014	2.32137
		327.751	0.000517494	90.7745		2.1842	0	2.16173		110.786	0	233.978
		312.336	0	167.026		16.9	0	55.3648		135.729	0	204.21
		319.651	0.000610797	94.1145		4.47871	0.0441252	6.1873		127.572	0	14.5286
		12.5621	0	84.5678		7.69985	0	8.95248		134.052	0	7.58447
		5.0573	0.00130908	93.6006		0.132376	0.0220626	83.6583		118.74	0	107.013
		6.5177	0	82.3502		0.441252	0	2.91796		153.055	0	206.742
		331.983	0	143.89		0.264751	0.0220626	10.549		122.734	0.0112507	21.6027
		288.28	0.000886109	75.4133		0	0.00128978	9.92259		180.686	0.0112507	200.928
		320.909	0	67.1783		0	0.0220626	53.7149		140.769	0	6.86404
		316.189	0	108.191		82.6907	0.0220626	31.0969		74.4235	0	28.2266
		322.288	0	101.471		174.273	0.297907	24.2298		168.063	0.0112507	15.4491
		1.60914	0	23.8396		51.5162	0.320823	0.565259		4.73655	0.0112507	78.136
		323.802	0.000819986	69.8692		0.0661879	0.290268	58.4814		155.519	0	1.07063
		326.007	0.0270444	69.2607		99.1935	0.320823	22.7937		215.912	0	19.5415
		321.071	0	66.5292		70.5563	0.481234	6.92824		13.4671	0	22.133
		247.348	0.000833643	76.5491		47.2581	0.229159	2.94088		137.72	0	4.43261
		25.7868	0	59.9574		119.182	0.511789	8.95248		0.371273	0	2.62154
		314.864	0.351577	136.831		172.861	1.09996	128.413		108.997	0	30.1177
		4.66516	0	1.75789		57.6937	1.50481	2.19993		79.1938	0	12.9676
		5.09787	0.000460295	11.1288		141.686	0.412486	10.5413		3.57773	0.0112507	4.03238
		161.103	0	8.69477		50.6999	0.710393	7.51642		194.502	0	1.37081
		164.538	0	67.3811		22.4156	1.19163	10.3962		93.5947	0.0112507	101.8
		24.394	0	259.559		205.271	0.420125	50.0483		85.8767	0	13.0077
		2.46104	0.00127812	297.745		58.6645	0.267352	11.0989		206.338	0	89.5527
		3.73213	0	297.88		132.045	0.427764	18.3709		12.3533	0	6.43379
		303.979	0	183.077		67.7102	0.3361	4.6061		226.938	0.0112507	7.76457
		67.3135	0	317.177		106.805	1.82563	12.2295		174.892	0.0112507	78.9065
		267.415	0.000699909	204.361		14.6055	0.656923	13.803		158.703	0.135009	149.248
		94.0198	0	210.541		103.01	1.21454	7.98238		2.74517	0.0112507	101.6
		135.776	0.000547919	284.669		4.34634	2.26104	8.81499		182.408	0.000841328	155.171
		11.264	0.00065799	312.43		107.158	0.542343	55.6475		191.318	0.168761
		9.79007	0	273.838		46.3536	0.6722			129.653	0
		171.759	0	101.078		0.639816	0.962468			5.11907	0
		162.239	0	152.382		221.2	2.17701			121.586	0.000380949
		165.66	0	12.8328		208.006	1.56592			166.612	0
		4.38119	0	111.165		1.32376	1.07705			133.321	0.00036126
		133.816	0.000884351	160.812		114.483	0.809695			84.6279	0
		314.499	0	108.133		7.69985	1.90202			122.408	0.000721171
		130.922	0.00054819	46.9222		102.856	64.959			55.8148	0
		256.719	0	136.458		0.308877	1.13052			101.605	0
		6.36895	0	79.6853		50.722	11.4885			135.762	0.00105644
		174.937	0	1.54137		48.3171	2.31451			17.2698	0
		318.569	0.0135222	164.683		7.7881	0.542343			62.4639	0
		326.412	0	169.967		47.92	2.20757			108.401	0.000974987
		6.45009	0.00121713	84.46		58.4659	1.03122			102.348	0
		172.989	0	181.867		94.1191	0.817334			32.0983	0.0112507
		272.526	0.00079497	171.881		16.7455	2.56658			40.3113	0
		306.994	0	8.15134		33.4911	0.6722			19.1262	0
		219.695	0	14.6538		79.8226	0.748586			121.35	0
		278.922	0.000949258	29.4151		146.231	14.6127			211.963	0.0112507
		22.5956	0.000519928	20.3676		60.4957	15.0939			230.538	0.0225014
		208.296	0.000654474	178.01		164.389	11.16			29.3869	0.0225014
		31.3309	0.000609175	166.841		90.2582	0.794418			173.396	0.0112507
		215.016	0.0013053	177.544		40.7497	1.63467			1.37259	0.0337521
		253.325	0.000468814	110.921		123.573	1.37495			16.6736	0.750442
		19.5801	2.14358	171.121		24.5336	2.61241			1.46259	0.530312
		234.029	1.5342	179		47.4788	0.641645			0.112507	1.15068
		242.412	1.21159	40.8284		87.8975	0.549982			1.24883	0.480283
		23.772	4.7675	122.994		170.368	0.72567			214.146	0.470277
		271.201	0.351289	38.4769		79.5357	3.37628			14.4684	0.530312
		94.7771	4.19396	171.422		116.535	0.878443			2.95894	1.03061
		21.4732	11.6786	78.7533		41.4115	5.63731			0.618789	1.20071
		218.113	0.623718	26.7195		3.44177	1.18399			1.26008	0.570336
		82.2149	7.69969	154.99		3.17702	2.26104			173.553	0.650383
		221.656	0.465996	32.8921		3.50796	8.41778			238.83	0.790466
		81.1332	0.250921	39.624		56.8333	1.31385			4.20777	0.61036
		31.4932	0.731255	155.126		143.253	2.42909			157.577	0.450265
		216.571	0.293936	153.198		128.735	3.31517			252.68	0.470277
		198.249	1.35497	170.074		1.10313	1.90966			257.518	0.620365
		99.0365	0.745594	86.0945		73.3582	3.63599			3.81399	0.880519
		46.7462	0.544857	46.8577		53.9652	0.939552			247.651	0.570336
		115.642	0.308274	66.6446		106.011	1.13052			11.397	3.77222
		43.6767	0.365628	143.649		82.1833	0.61873			4.87156	0.520306
		45.2453	0.652394	6.12247		51.3838	0.84025			2.3739	0.920542
		71.8434	0.250921	29.7807		147.731	0.763864			232.552	0.570336
		59.8087	0.509011	64.8881		57.2525	1.00066			0.94506	0.360212
		42.5679	0.293936	142.724		80.0873	2.65825			163.09	1.29076
		113.059	0.458827	149.821		52.156	2.63533			214.652	0.480283
		30.2086	0.473165	146.968		2.07389	3.76585			200.78	0.510301
		22.4604	46.7286	163.127		66.4305	2.99435			261.388	0.670395
		105.013	2.00737	89.1271		346.405	0.84025			259.273	0.470277
		118.725	0.537688	169.701		349.119	1.72633			26.8667	0.680401
		119.144	0.752763	35.3727		360.018	0.924275			86.3267	0.450265
		44.4474	0.630887	4.45205		13.2596	1.35204			1.19258	0.470277
		106.961	0.523349	59.6331		315.871	1.05413			28.7681	0.700413
		3.73213	2.23678	34.4192		379.08	3.90334			207.171	0.740436
		74.2233	0.315443	11.3775		21.3566	2.47492			1.5526	0.540318
		115.223	0.702579	12.288		144.797	11.1906			227.366	0.500295
		78.2529	0.308274	2.38016		331.447	2.18465			245.311	0.480283
		25.5434	0.322613	86.1232		54.8256	0.855527			238.234	0.750442
		5.27366	0.473165	72.7814		161.432	7.37128			2.84643	1.58093
		65.6773	0.358458	1.22593		149.198	2.0166			193.861	0.680401
		65.7179	0.480334	96.1529		22.3354	1.32912			4.73655	0.400236
		66.9619	0.422981	4.89654		139.642	1.59648			260.398	1.5209
		63.7031	19.5575	152.696		28.3011	3.24642			107.388	0.580342
		139.914	0.530518	56.8443		15.3155	2.71172			108.018	0.90053
		3.56986	6.33754	29.3864		49.4143				261.545	0.910536
		139.089	4.0936	40.2405		115.779				113.486	0.470277
		137.602	1.24744	150.639		159.869				74.446	0.570336
		86.1634	0.394304	85.0407		51.1712				53.0134	5.92349
		3.50225	0.444488	3.66345		14.0933				233.171	0.860507
		66.4886	0.695409	103.387		15.7738				182.104	28.3267
		102.241	0.437319			12.9475				92.0758	0.56033
		94.3714	0.401473			148.151				13.7934	0.650383
		91.3154	0.845962			14.0169				25.4154	14.5586
		106.906	0.401473			161.099				159.839	14.6786
		95.5749	0.336951			137.648				97.0261	31.7687
		118.481	4.74599			17.8286				223.079	1.90112
		108.38	1.0467			133.607				48.7043	0.920542
		127.528	1.2331			15.6898				98.14	0.550324
		116.372	1.05387			99.5009				61.2264	27.6863
		1.00064	0.659564			166.301				19.2725	0.430253
		5.34127	0.94633			32.3267				10.6544	1.82107
		28.8293	1.05387			178.805				70.8232	1.22072
		5.46297	1.03236			52.8288				10.9357	2.0312
		0.973598	1.08971			166.217				7.71799	1.25074
		9.53315	0.888977			177.064				42.4152	13.2378
		5.44857	1.18291			137.236				106.285	0.700413
		72.7886	1.06104			86.1638				1.76636	1.80106
		71.6917	1.66325			66.1659				13.4333	0.540318
		60.2784	1.54854			154.751				1.84512	1.76104
		103.408	0.939161			174.887				36.5873	0.480283
		69.4191	1.02519			151.596				62.4639	0.430253
		112.807	1.03953			156.836				0.540034	0.300177
		71.2902	1.20442			125.992				19.2162	0.370218
		16.4604	1.57005			173.282				18.9574	4.44262
		92.8551	1.39799			158.548				172.766	0.430253
		61.0311	0.888977			159.082				1.5976	5.39318
		61.6333	0.781439			99.6842				48.6818	0.440259
		25.8735	1.11839			135.143				0.0225014	49.3591
		16.697	1.39082			162.932				132.995	0.440259
		9.31992	0.77427			142.422				0.123758	4.57269
		33.4728	0.587872			107.705				152.436	0.840495
		167.285	1.29045			101.823				2.20514	0.370218
		126.708	0.77427			138.114				0.0450028	5.52325
		43.352	0.645225			89.7234				195.774	0.960566
		7.86458	0.702579			75.0038				0.697544	0.440259
		6.16548	0.580703			96.0635				186.728	48.8087
		172.899	0.60221			142.361				234.195	0.270159
		13.901	0.767101			78.2502				179.168	0.410242
		5.67081	0.982176			24.161				0	0.56033
		110.126	0.724086			25.0318				218.163	0.78046
		119.868	0.881808			19.341				0.686293	0.360212
		148.624	4.23698			67.4644				197.124	0.450265
		140.43	1.49119			75.928				8.91056	0.3402
		66.7019	0.537688			122.829				0.832553	0.430253
		127.468	0.845962			188.193				200.611	0.580342
		141.892	0.788609			63.9277				4.17401	0.710418
		76.5882	0.652394			167.569				126.254	7.27428
		119.209	0.709748			108.018				120.991	0.370218
		20.1167	1.74928			77.7155				23.8941	0.880519
		105.021	3.0469			47.2373				21.1625	0.640377
		23.5364	1.10405			72.7045				20.8923	0.490289
		154.445	0.681071			63.1028				29.4373	0.500295
		147.534	1.49836			89.5936				61.0259	0.640377
		151.076	2.96804			89.3186				102.71	1.58093
		4.60261	0.975007			65.5471				93.8153	0.570336
		47.9187	1.15424			78.7467				26.4156	0.540318
		125.991	0.559195			29.5997				26.8658	9.41555
		105.996	0.917654			12.069				5.85345
		131.676	1.441			131.186				55.0424
		102.283	0.975007			137.664				139.212
		98.4399	1.12556			115.053				78.4362
		147.025	0.903315			108.255				56.6434
		146.007	1.27611			123.005				24.9747
		113.266	0.630887			151.436				79.1666
		139.01	0.975007			133.47				29.3673
		44.3413	0.616548			139.252				90.2432
		157.815	0.709748			18.1723				101.23
		36.5341	0.824454			47.9095				101.07
		117.144	0.702579			134.998				102.991
		38.2905	0.609379			160.388				26.9159
		170.676	0.587872			122.424				78.5963
		130.565	1.37648							58.1643
		35.2508	0.767101							47.468
		171.006	1.15424							82.9188
		2.03604	0.967838							49.189
		161.851	0.566364							7.28429
		179.523	1.21159							101.81
		76.5094	1.02519							253.559
		137.748	1.01085							110.285
		172.469	74.8533							245.455
		16.7042	0.731255							243.393
		85.5927								117.489
		162.038								246.065
		157.686								83.6893
		9.89345								21.0224
		38.6203								127.685
		182.24								247.136
		163.414								23.3838
		170.762								92.3444
		179.05								232.447
		178.369								148.768
		179.064								39.093
		179.545								181.577
		179.451								14.4485
		51.109								175.854
		47.1086								12.8976
		182.269								191.613
		179.76								223.942
		182.391								75.9047
										231.726
										123.843
										58.8347
										91.3938
										67.2396
										77.5857
										160.394
										13.0577
										131.698
										7.4644
										213.196
										68.7705
										215.947
										89.0625
										183.218
										229.045
										105.302
										190.092
										29.6375
										218.359
										107.824
										48.6887
										29.3173
										25.9053
										112.096
										35.1007
										50.2096
										20.7722
										186.13

## Sheet: Fig 4B
		siCTRL						siCSB
	n1	50	48	55	47	54		49	52	66	57	40
	n2	59	57	82	51	0		43	54	86	56	0
	n3	72	52	47	61	61		71	55	59	66	15
	Total # of cells	181	157	184	159	115		163	161	211	179	55
		Recovered	UV + recovery	depleted	untreated	No depletion + UV + recovery		Recovered	UV + recovery	depleted	untreated	No depletion + UV + recovery
		137.306	136.49	0.205879	122.598	209.815		30.3399	34.6063	0.362238	212.878	165.299
		183.362	107.255	10.5532	188.568	104.931		37.8196	1.64476	1.25315	183.716	283.442
		184.666	53.2463	111.121	200.129	197.938		94.407	0.107692	0.048951	163.24	311.83
		107.392	92.8208	79.5454	16.7442	36.7048		61.7273	0.0685315	0.254545	0.0998255	275.493
		165.976	21.968	0.251629	82.8912	31.8755		20.0699	1.25315	0.117483	266.796	6.58848
		123.992	42.5788	0.228754	129.674	159.126		17.7105	0.176224	1.22378	22.2112	7.48691
		110.015	69.1829	0.716763	0.568706	100.708		65.1538	2.78042	1.98741	174.507	214.55
		65.1187	118.19	0.244004	48.6383	100.782		0.156643	0.626573	2.47692	99.4013	274.458
		156.582	92.4624	0.312631	15.9331	117.703		44.2811	1.94825	0.372028	71.9867	125.094
		76.2361	155.248	3.27881	0.21443	11.2436		68.8839	0.0587413	0.146853	77.7391	65.0114
		62.6252	128.118	143.116	0.1212	5.26752		27.5594	0.0881119	0.274126	85.5006	16.1593
		105.097	0.411757	0.960767	23.5687	52.5913		70.8126	0.0685315	1.13566	28.6499	26.7033
		93.9112	27.7631	0.53376	16.2221	7.0389		19.835	0.137063	0.303497	76.1918	157.762
		40.52	46.46	0.488009	184.279	56.6748		60.8168	0.0685315	1.00839	0.212129	12.1912
		60.4826	24.9799	0.480384	182.853	57.9614		0.215385	0.107692	0.137063	178.812	6.03944
		18.3613	19.406	0.419382	32.929	11.1037		0.440559	0.0881119	0.0783217	156.065	194.161
		52.2474	63.22	0.57951	51.8268	70.0627		0.381818	1.79161	0.0979021	239.531	110.769
		65.8812	121.545	53.4141	199.206	74.6869		0.215385	0.0881119	0.215385	4.23011	53.8933
		94.0942	181.173	0.488009	218.597	180.569		73.1427	0.0685315	0.117483	0.27452	100.162
		49.5481	127.957	142.14	199.765	180.494		0.822378	0.0979021	0.0783217	2.44573	25.2434
		178.954	65.416	11.941	41.0307	197.49		58.9469	0.0881119	2.47692	66.6086	22.86
		92.8284	134.546	12.9551	89.8835	212.705		0.587413	0.734266	0.372028	0.0748691	2.24607
		79.9267	91.1509	0.289755	157.876	0.848397		114.487	0.303497	0.146853	1.67208	8.90943
		163.43	182.98	0.594761	75.7777	14.3109		246.547	7.34266	0.274126	21.6621	3.63115
		93.568	184.033	70.6088	44.1912	127.577		241.564	0.567832	1.13566	0.0748691	290.867
		175.393	110.656	0.983643	74.2208	140.638		240.105	117.277	0.303497	39.5434	28.051
		146.738	122.498	0.503259	173.931	31.6517		231.852	8.35105	1.00839	47.754	32.5806
		171.024	28.3503	54.3977	105.695	228.321		11.8657	7.96923	0.137063	0.174695	226.08
		175.645	118.334	17.5607	40.1357	68.1422		2.59441	4.28811	0.0783217	153.32	16.7457
		38.6899	71.905	0.29738	52.4235	85.8187		156.154	9.76084	0.0979021	18.2182	12.6404
		140.272	182.736	6.59574	117.498	85.3152		241.123	0.323077	0.215385	20.2646	32.4683
		124.778	38.4841	0.190628	96.5588	177.846		212.957	3.52448	0.117483	6.56353	51.8843
		5.04021	143.772	0.442258	115.913	120.062		28.9203	2.38881	0.0783217	215.673	17.4695
		5.53585	0.28213	29.1814	39.9959	206.058		111.569	3.98462	15.1063	5.06615	4.85402
		34.2521	172.435	0.823515	91.7481	132.061		127.743	1.98741	2.14406	2.68281	22.1363
		95.848	144.519	68.8397	206.944	85.6602		200.533	0.352448	19.0322	29.1116	0.636388
		67.2842	159.144	0.556635	0.596675	145.766		141.194	1.06713	0.391608	50.4743	2.18368
		97.0909	137.214	0.122002	89.0071	83.3853		179.621	0.352448	29.8112	50.8861	0.62391
		135.453	33.7031	0.160128	3.88771	19.8208		223.775	0.117483	0.47972	0.187173	4.10532
		33.177	144.481	15.6239	139.156	204.837		174.324	0.0979021	13.0993	59.8828	3.28176
		104.693	38.3163	3.76682	15.7932	184.596		125.922	2.85874	2.85874	50.0001	49.5518
		160.166	109.032	0.236379	193.901	105.761		241.123	1.68392	0.47972	0.673822	0.011646
		67.5511	117.32	20.9615	221.143	0.344953		217.313	1.38042	40.9231	130.946	79.5275
		150.924	175.226	31.4613	120.855	187.514		113.106	0.225175	0.146853	116.871	70.5487
		61.451	45.8804	130.253	73.447	47.2958		242.924	0.195804	0.244755	76.3665	99.1735
		91.2881	40.4666	55.8541	219.763	173.502		99.7818	0.46014	60.3958	250.038	100.082
		32.4983	33.1998	57.8748	183.3	177.949		121.085	0.127273	71.6643	85.5505	87.9938
		75.3516	30.7827	30.3252	93.3754	32.8171		97.1483	0.195804	0.283916	246.045	21.7772
		181.478	25.8363	121.453	172.024	204.641		0.342657	0.195804	0.117483	145.471	8.95543
		66.2548	7.4625	53.3988	130.529	185.846		73.59	0.117483	16.0462	303.145	27.4253
		5.19303	82.92	57.9892	59.2342	173.036		129.92	0.156643	0.372028	114.225	98.2302
		93.8907	46.3012	0.221129	153.442	70.3144		156.38	0.225175	3.59301	0.586475	19.4597
		31.9014	83.4551	41.191	91.4924	94.2094		116.39	0	14.4699	296.582	0.94329
		129.291	86.1508	12.1773	191.904	69.2702		80.82	0	0.156643	254.281	11.762
		118.795	130.817	21.4419	121.015	258.472		0.12	13.5	5.16923	301.535
		17.799	19.6423	0	1.86315	37.4888		0.00033	3.88	19.9622	222.024
		4.24163	26.2327	0	3.50827	28.6512		53.31	0.73	213.368	271.276
		4.47948	19.8703	0	19.4639	1.70205		0.000397	0.02	0.616783	195.82
		7.73999	26.2426	0.0495518	2.874	268.64		1.76	0.01	120.429	32.37
		50.2455	78.0441	0	103.989	216.422		157.72	0.01	0.646154	44.02
		79.2234	33.8637	0	19.7414	123.235		0.02	0.01	0.548252	37.8
		83.0885	103.286	0.00991036	128.745	1.83298		0.02	0.03	0.665734	130.01
		47.4904	95.3674	0.0891932	166.811	131.353		141.43	0	0.695105	176.99
		89.5005	0.604532	0.00991036	194.203	256.453		240.81	44.32	0.391608	186.05
		23.6957	44.3389	0.00991036	88.0734	85.4408		103.1	198.28	73.1524	133.54
		118.102	6.80842	0.000435957	223.607	137.037		209.76	0	16.0853	0
		100.204	51.1275	0.218028	30.0284	159.884		3.46	0	0	0
		36.4503	100.967	0.00084248	78.5991	32.8409		4.02	0	0.000249	193.23
		131.867	90.7888	0	47.1039	184.465		33.22	0.000341	0.00037	67.7
		49.4527	104.188	0	209.049	61.3721		10.52	0.000295	0.000301	3.47
		28.8193	101.056	0	208.732	235.134		19.82	0	0	121.63
		5.61917	71.6123	0	18.4729	29.4259		85.68	0.15	0.000273	89.06
		2.55687	56.6377	0.138745	222.289	104.087		28.32	0	0	84.26
		58.0747	115.545	0.00991036	0.00991036	136.633		83.14	0	0	72.07
		54.7349	53.8628	0	5.93631	16.7368		123.1	12.61	0	149.18
		171.756	113.583	0.0594622	119.499	186.702		14.28	0	0	151.58
		137.992	37.8576	0	229.038	146.093		61.78	0.000548	0	0
		4.8759	52.7231	0	97.6963	178.792		105.04	0.000475	0	0
		55.1214	38.2837	0	161.37	179.097		210.13	0.01	0	5.8
		54.1799	10.0887	0	9.96982	254.729		0.05	0.49	0	124.39
		161.598	115.575	0.000346565	12.1303	167.379		0.000383	0.15	0	2.94
		98.1819	45.8057	0.00991036	155.038	115.478		0.01	0	0.000331	145.53
		108.033	103.355	0	113.464	87.6775		119.25	0	0.000308	37.44
		26.0048	24.0029	0.000484815	138.339	263.218		0	0.11	0	125.1
		167.247	16.5305	0.00991036	41.6037	217.535		0	13.96	0	23.9
		0.257669	84.6345	0.0297311	97.9936	225.882		0.000414	11.82	0.000249	33.26
		70.4726	49.9383	0.00017908	71.0672	0.120016		169.13	0.71	0.00037	55.51
		9.0878	74.9124	0	154.185	107.96		168.54	0.08	0.000301	52.18
		4.70742	156.366	0.000721772	94.4358	0.621903		195.03	74	0	57.82
		94.8223	21.5649	0	137.467	63.9251		0.01	0.64	0.000273	161.57
		117.329	100.58	0	207.691	0.0981953		174.28	0.01	0	0.22
		5.51016	91.0167	0.0198207	15.8368	9.02306		79.94	0	0	0
		84.7038	94.8223	0	113.583	265.847		33.6673	0.05	0	44.3
		3.65692	111.135	0.0594622	67.1328	206.046		128.439	0.01	0	85.36
		25.3309	90.8483	0	188.406	56.2441		246.897	17.02	0	177.56
		11.1392	93.3556	0	0.0297311	228.839		246.455	0.3	0	123.43
		16.9963	19.3351	0	87.0724	24.2979		252.732	0	0	78.23
		14.9052	195.531	0.0198207	0.83247	261.81		168.325	0	0	114.28
		37.9071	47.986	0	63.1177	28.7603		224.794	0	0	53.32
		200.695	46.9652	0	199.38	134.964		184.477	0.04	0.000331	60.49
		158.338	22.7046	0	191.819	70.0678		198.056	0.08	0.000308	78.54
		209.624	133.701	0	93.3073	3.4041		115.116	0	0	127.28
		213.895	104.693	0	90.6779	16.8896		33.8303	0	0.01	60.87
		197.771	5.31195	0	118.413	0.512798		22.4992	0.28	0.01	88.09
		126.952	156.921	0.703636	83.6624	246.557		12.4957	0.15	0.2	23.63
		218.999	72.4136	14.9151	33.2118	0.0981953		39.9675	0.06	0	229.16
		202.36	26.9055	0	40.0418	263.611		156.423	3.88961	0.01	218.14
		168.02	58.0661	0.000533673	161.313	0.0436423		1.50228	4.05265	0.02	135.56
		211.011	77.3561	0	66.8928	273.136		128.322	2.62025	0.02	37.29
		50.4724	237.905	0	108.2	96.6896		115.64	3.06278	8.26	115.99
		55.8513	0.0654635	0	133.469	3.09861		47.1295	1.3043	0.02	93.98
		0.971042	116.558	0	68.8894	0.0218212		83.8713	3.49367	0.01	162.16
		66.2054	248.991	0	61.1102	240.327		70.4905	0.291139	0.01	211.12
		98.2498	174.198	1.07032	50.5597	140.965		81.0763	0.94329	0.01	33.12
		0.109106	231.468	19.3549	63.6851	262.771		0.0815189	5.7529	0	0.058228
		167.565	88.0484	0.0297311	145.525			38.4769	0.489113	0.14	67.649
		94.5293	160.015	0	144.467			121.044	0.780252	4.09	232.795
		63.3905	5.26981	0	81.9494			31.4081	2.46886	2.9	53.2784
		64.2197	140.757	0	146.747			65.8905	4.55341	0.48	57.4592
		3.93872	77.0833	0.000471039	110.328			90.0085	0.232911	1.96	245.244
		55.9058	124.272	0.000576486	203.461			55.6075	0.978226	0.02	163.34
		72.85	137.43	0.00991036	220.459			86.0839	4.62328	0.01	217.166
		17.3915	229.264	0	1.38565			84.4885	0.232911	7.2	127.065
		134.735	198.104	0.00055944	122.482			0.0582278	0.163038	0	164.982
		216.99	117.671	0.00991036	75.9595			0.128101	1.93316	0.000834	68.7204
		8.12839	3.1968	35.1124	110.142			173.356	1.26937	4.66	71.2009
		229.221	0.0654635	0	90.1105			206.115	0.52405	0	107.221
		245.205	0.0327318	0.000270949	2.69491			224.258	30.3134	0.01	20.8805
		241.386	114.376	0.00991036	137.953			55.1068	0.267848	0.01	56.3994
		264.745	81.1311	0	114.779			0.0116456	23.7336	0	57.6688
		21.3848	29.1313	0	121.609			220.951	0.0465822	23.5	121.009
		107.524	100.203	0	53.9528			155.748	0.0116456	0.01	78.9103
		0.18548	154.778	0.00991036	52.7745			127.146	3.63341	0	44.6141
		238.495	99.1118	0	132.171			158.275	1.35088	0.00046	118.447
		54.2693	71.8899	0.00991036	97.2788			68.1032	0	0	0.011646
		261.058	80.4656	0.00991036	181.945			0.0349367	0.116456	9.07	0.023291
		214.48	110.622	0.0495518	71.2898			260.488	0.558986	0.2	214.429
		36.4086	127.708	0.327318	26.6			219.274	0.640505	0.02	52.9989
		263.567	116.427	0.861936	174.689			254.572	5.51999	0.000443	153.197
		102.734	71.8899	0.425513	197.427			62.5715	5.42683	0.04	172.541
		155.443	165.055	0.261854	198.976			232.073	3.29569	1	176.197
		261.396	175.126	0.054553	133.917			212.298	1.0481	0.01	1.03645
		236.225	179.021	0.807383	59.0154			238.582	2.99291	0.03	100.326
		262.716	81.6003	0.360049	71.3662			109.247	9.65416	0.02	94.6317
		245.052	124.457	0.032732	25.258			25.0729	42.1336	0	6.89417
		0.0109106	155.541	20.0646	0.93831			55.9802	5.3686	0	216.304
		58.6226	138.761	3.45866	147.478			266.345	0.0465822	0.000695	16.4668
		253.497	88.3103	0.043642	16.6386			201.095	6.18379	0	112.694
		239.138	251.227	2.41124	108.942			122.639	0.291139	0	14.5453
		92.4236	169.496	0.043642	73.3737			19.8207	2.07291	0	89.1467
		41.9948	136.459	0.054553	120.693			14.918	73.3437	0.01	0.081519
		1.18925	129.552	0.054553	219.063			70.1295	1.08304	0.01	81.4839
		0.109106	194.176	0.087285	85.048			30.2668	2.44557	1.07139	94.2475
		185.731	142.809	0.109106	3.84053			0.0349367	19.5529	2.62025	225.679
		0.0763741	27.8002	0.021821	110.437			106.44	1.7119	0.023291	0.267848
		239.64	190.848	2.17121	46.1736			118.319	1.80506	0.023291	114.848
		31.2152	214.328	0.338228	217.819			64.7027	54.5827	1.73519	0.069873
		264.353		0.163659	15.0348			94.655	1.38582	1.15291	103.82
		266.677		0.207301	0.054553			154.56	117.073	0.011646	133.47
		7.25554		13.0381				91.3244	86.8292	0.011646	0.058228
		56.255		0.032732				201.491	0.640505	0.011646	62.0242
		268.695		0.021821				141.656		0.034937	0.069873
		29.7859		0.021821				182.078		0.605569	0.034937
		191.175		0.021821						0.023291	65.9488
		219.816		0.021821						4.93771	160.068
		151.286		0.120016						0.163038	181.147
		135.269		0.021821						0.011646	240.015
		45.8463		17.5879						0.023291	158.496
		249.001		0.032732						0.361012	0.803543
		0.272765		0.054553						0.663796	199.151
		2.79311		0.032732						0.337721	168.302
		236.443		0.076374						0.034937	111.495
		213.389		0.021821						0.011646	41.0855
		1.36382		0.054553						0.023291	197.509
		214.808		0.054553						0.023291	135.81
		144.642		0.043642						0.384303	139.141
		213.607		0.087285						0.023291	261.128
		256.29		0.032732						12.4375	95.9477
		172.846		0.043642						0.034937	99.1269
		128.581		0.021821						0.023291
		171.82		0.054553						1.57215
				0.032732						0.430885
				0.250943						5.26379
				0.043642						0.489113
										0.011646
										2.6086
										0.034937
										0.046582
										0.023291
										0.186329
										0.046582
										0.139747
										0.023291
										0.046582
										26.121
										0.034937
										0.861771
										0.023291
										0.046582
										0.069873
										0.023291
										0.023291
										0.815189
										0.722024
										0.023291
										0.011646
										0.139747
										0.512404
										0.011646
										0.139747
										0.011646

## Sheet: Fig 4E
	C5RO SV40							CS1AN							CS3BE
	Untreated	Depleted	Recovery	4J + Recovery	6J + Recovery	8J + recovery		Untreated	Depleted	Recovery	4J + Recovery	6J + Recovery	8J + recovery		Untreated	Depleted	Recovery	4J + Recovery	6J + Recovery	8J + recovery
	100	7.60454	81.3002	81.9116	92.0362	98.4542		100	1	117	29	16	43		100	15.6	65.6	15.8	23.9	6.6
	100	18.7668	116.425	145.867	100.942	146.48		100	10.5251	106.942	3.09533	3.97051	11.1423		100	16	130	2	12	21
	100	12.0152	95.3107	67.1837	50.959	47.1907		100	11	76	3	4	19		100	47	139	34	33	25
	100	36.9177	83.0772	123.341	128.235	118.101

## Sheet: Fig 5C
		Wild type (Bristol N2)				xpc-1				csb-1				xpc-1;csb-1
	n1	48	24	52		58	31	50		94	30	109		60	26	77
	n2	65	23	58		64	23	69		70	29	19		95	46	109
	n3	116	91	97		56	29	48		111	92	81		108	111	124
	Total # of cells	229	138	207		178	83	167		275	151	209		263	183	310
		untreated	depleted	UV + recovery		untreated	depleted	UV + recovery		untreated	depleted	UV + recovery		untreated	depleted	UV + recovery
		65.8179	25.2307	77.8414		74.0084	30.1944	129.171		76.3751	43.614	81.3178		94.7401	46.9614	21.5079
		65.5516	41.6212	88.9146		96.8851	26.4677	78.6673		94.5435	17.0179	46.2043		64.7964	33.4651	28.9878
		133.882	49.569	41.1185		82.7883	26.5074	120.874		79.6588	27.7888	46.5151		106.66	33.4919	31.5715
		113.844	53.8147	146.051		102.091	23.1841	110.884		92.6478	59.9511	22.6961		113.36	26.265	27.0743
		106.409	25.5165	62.3488		122.064	20.7867	124.72		112.405	55.6319	49.7603		130.397	28.1533	48.8866
		116.522	40.5545	97.9227		96.8874	20.3436	74.7367		108.386	49.5838	42.479		81.6327	26.5806	37.8312
		96.3534	42.0046	157.493		72.5069	30.5069	133.907		95.6062	29.825	62.7638		110.815	38.5095	51.5216
		157.312	59.2178	84.231		81.6288	16.9861	86.9769		100.477	37.5839	40.002		95.8634	33.3421	26.9657
		126.555	31.4285	99.9864		82.7395	20.5765	61.0251		98.4128	75.3606	90.5381		100.042	25.2861	19.7073
		101.624	56.5755	141.836		100.448	35.3357	79.8819		91.7074	54.2765	27.9515		123.804	28.3405	33.4507
		138.602	33.0739	98.371		107.611	46.2659	85.1846		93.9496	54.0295	90.2851		106.716	33.3635	59.4305
		82.9524	50.789	74.3576		120.162	30.4387	127.327		102.083	33.7044	10.73		113.998	10.7949	26.3966
		90.5745	29.5462	43.864		125.201	23.3602	74.9946		84.128	50.0356	44.9362		73.0439	28.9236	13.4342
		124.691	39.7807	98.454		90.4696	23.8658	60.712		96.9369	56.1982	66.492		94.8316	28.4689	52.8017
		112.535	34.5658	176.776		114.849	47.351	82.139		99.0652	51.6801	27.8882		89.4117	29.3301	21.7764
		122.934	33.4224	159.222		76.5512	25.0588	144.27		124.189	61.2222	62.062		118.481	34.7703	32.836
		87.5648	30.9684	111.48		97.1828	29.1264	132.799		112.26	53.1741	33.7617		97.1788	22.574	30.7413
		89.4856	28.3401	84.339		88.0768	18.1223	129.1		94.7194	29.9575	44.3628		109.33	34.7061	25.8381
		105.336	43.0225	93.6909		103.843	19.5653	114.784		103.436	27.566	24.7214		94.3694	23.5743	11.2394
		106.233	26.4925	28.7904		107.606	38.5795	98.9626		116.143	17.0058	28.634		120.947	27.1583	34.3467
		103.704	26.0324	125.176		97.2856	28.2685	98.9564		99.9073	42.3971	30.2491		116.844	23.355	18.8049
		65.1786	33.2203	75.0095		118.958	26.7006	105.317		97.4272	43.5537	75.3757		99.3153	39.8522	32.8403
		77.1449	27.0433	70.0581		91.4933	44.4934	98.6718		87.0045	44.0658	38.1773		95.8126	29.2873	31.4741
		131.02	26.9178	55.6169		129.202	28.2515	92.5659		103.99	29.572	41.9736		97.1515	22.9484	48.8395
		120.814	31.688	53.4194		59.4566	43.7038	96.5562		120.29	28.1563	7.42944		94.1998	38.4774	37.3621
		82.5954	30.2917	50.4195		125.616	29.1377	99.8966		141.353	30.7225	18.8251		97.5822	34.2408	71.0347
		64.6021	20.1915	122.133		139.184	19.1165	100.898		138.967	39.5538	48.2928		106.224	13.6368	30.6578
		80.2773	12.371	92.4032		103.377	30.4614	100.101		73.4221	17.3974	23.7533		94.2143	13.8483	75.8213
		113.571	36.4214	88.5813		101.476	32.3986	144.865		84.1882	14.9757	28.0304		81.7905	14.8099	37.0951
		71.3179	32.1788	114.637		89.3067	47.6236	95.5484		85.0822	21.5781	38.0484		109.66	14.2884	40.3079
		78.4932	37.3136	88.262		95.5205	57.838	45.6506		86.7261	23.4345	27.2961		96.5449	15.5113	55.7673
		76.0817	22.2838	86.8119		99.383	24.1965	123.466		123.103	17.2162	37.9803		116.142	26.6758	28.6748
		48.6654	21.1328	122.783		88.4153	24.6841	125.022		130.528	19.7991	121.499		105.744	25.2439	47.9189
		53.3274	18.9111	119.657		92.9175	24.8653	87.8183		82.8557	19.7256	90.9851		120.878	45.1774	26.288
		71.9294	24.8936	106.374		118.6	28.0419	72.1365		99.8356	17.4231	87.631		112.881	25.2774	38.058
		89.3907	27.1688	52.5807		77.8294	20.2814	108.826		100.902	29.3172	127.685		64.8242	9.28114	30.8525
		68.8848	20.0398	108.418		120.671	16.0505	133.169		110.998	17.0554	71.3486		97.2205	14.5354	12.0118
		99.6162	22.7478	135.884		112.728	15.9948	144.093		117.957	17.7677	95.4206		83.3001	31.2271	19.0386
		98.2434	22.7121	130.679		141.311	22.3434	144.843		114.726	29.6895	38.6008		96.6701	22.8844	29.9774
		54.5502	25.5405	111.087		137.701	21.7397	136.58		90.4424	24.7903	22.1467		97.7319	15.5596	37.2091
		65.316	18.8219	75.8398		112.346	20.1514	129.209		103.86	21.0676	24.0021		94.8262	17.9289	36.7993
		98.3815	13.4015	170.295		89.3192	20.2675	125.648		106.457	30.4386	33.9466		107.209	17.6889	47.7338
		123.783	21.8332	91.1936		100.198	20.7319	124.202		95.3544	31.7669	32.1786		105.561	16.3807	32.4878
		112.445	17.8627	96.1791		111.56	26.8159	134.627		147.019	41.4734	34.387		72.7503	20.5112	33.4218
		97.2137	26.7138	167.591		104.653	35.4588	93.1493		135.541	26.0082	71.4661		99.0751	29.6932	44.3616
		169.707	26.8788	53.3114		104.219	30.9539	144.779		94.4532	20.0335	26.1461		96.1892	24.4518	46.6367
		167.228	18.0992	63.0181		113.078	16.436	113.85		91.5424	18.8386	88.0056		124.638	23.5178	34.6666
		171.735	13.7574	54.5579		102.145	17.5367	144.247		90.1598	20.8976	137.132		110.296	19.1848	35.0062
		79.2197	8.48913	104.601		85.9737	19.9656	103.905		132.363	26.3161	45.4254		90.0434	14.6635	26.824
		78.3948	9.43412	79.9845		95.2263	20.2675	129.295		103.375	27.2031	42.3748		89.9589	21.2234	23.1014
		65.3631	15.9624	163.76		77.3448	25.9706	27.5947		103.704	33.0675	26.3027		68.5489	26.108	26.0355
		113.041	8.9065	49.5954		87.6762	19.673	89.7035		73.5462	26.0496	27.7003		94.7963	18.7585	18.1485
		113.4	12.7731	111.43		62.6135	21.8883	95.4062		117.858	20.8976	71.5179		102.187	19.8177	31.7951
		111.411	11.962	110.961		81.9595	16.2456	95.9719		90.5659	26.8079	66.7848		121.658	15.9436	28.1458
		97.9474	12.0486	112.561		76.4779	30.5795	107.259		91.0948	28.2372	45.5742		109.288	8.49104	47.0384
		112.733	16.3089	107.384		80.2779	25.5578	112.831		83.4557	29.7998	67.3752		102.806	15.6207	38.8925
		96.3873	13.0644	107.379		121.474	10.8021	117.001		84.0726	34.1843	89.1707		88.1417	13.6999	37.4412
		97.1836	11.5052	91.8012		109.426	24.4097	24.0479		94.6339	31.2016	42.8959		101.755	6.30457	46.1076
		100.322	10.3949	104.345		115.518	16.6824	35.9144		75.6877	43.8908	46.3284		90.9678	40.4723	39.911
		90.0403	11.4501	107.707		105.529	10.3229	46.8223		102.018	12.366	88.9111		104.155	34.7671	23.0554
		96.3427	10.6626	110.211		87.772	13.7772	86.2854		82.919	10.3907	93.0441		72.9341	34.7769	28.5518
		96.2463	10.7729	103.245		91.0773	14.7955	113.212		94.1212	14.6808	101.241		94.8909	25.1882	26.663
		108.914	27.4046	103.505		80.6593	21.5444	69.3395		86.8629	14.4441	53.1193		92.1583	31.2192	30.5781
		99.5686	22.3253	95.1859		77.5667	15.8738	78.9391		95.4562	11.4709	54.0584		102.059	11.8156	49.827
		106.132	21.7741	113.117		75.0064	22.0735	44.3256		113.691	9.33108	64.7812		94.9954	12.6348	38.081
		108.69	24.9555	110.934		118.355	19.8272	109.847		78.8088	11.8825	56.4662		69.4637	13.693	22.7692
		108.732	7.1189	113.761		92.7827	22.1833	45.9966		82.1117	11.008	43.3495		89.6638	10.8845	30.554
		113.697	7.88277	98.8133		78.8174	13.1183	85.8414		100.413	10.329	70.0366		108.769	20.3382	26.4934
		101.822	10.324	49.5427		78.9934	24.21	11.7077		102.886	11.9339	64.7095		88.9053	17.1398	9.09378
		106.496	9.43412	104.301		100.265	20.5261	26.6268		75.254	10.185	68.6739		80.9066	10.3468	47.5102
		85.5376	8.24501	42.0131		100.576	27.1851	88.7714		122.411	9.99979	64.3854		66.5369	8.69756	38.3672
		96.3762	9.99324	73.8216		90.9008	20.8256	31.9176		102.437	14.3927	43.8748		91.0158	9.82776	25.6835
		90.6622	19.9314	101.664		111.863	11.2614	78.5569		90.002	8.34344	26.6136		97.7965	11.582	37.3471
		69.02	10.5996	112.524		108.751	32.5063	92.9545		101.761	9.37223	43.9224		109.921	12.6528	65.4191
		95.3608	13.3479	101.528		103.672	25.0087	99.7397		94.3327	11.008	37.9351		98.6862	18.6943	30.3336
		105.486	9.00888	52.058		110.819	43.4083	35.1611		100.178	14.6087	101.947		83.4076	17.3288	49.5611
		108.745	19.073	113.436		108.508	28.8723	90.6821		125.034	12.366	71.7161		87.0047	16.7885	34.2499
		81.332	7.19765	113.025		109.235	5.71056	73.5704		121.188	14.8659	35.4773		72.7074	14.7649	49.44
		102.429	8.31589	109.407		98.2169	12.7589	118.428		105.678	12.0882	18.2588		81.9368	22.997	68.4404
		110.442	10.0956	106.421		99.9724	31.8573	8.90348		109.741	16.5017	17.0088		113.735	7.42664	38.4919
		111.143	14.6867	113.408		94.0719	12.2498	104.847		87.9864	19.372	66.4962		119.458	11.6213	87.5143
		112.032	6.09517	108.883		85.2283	6.14984	83.6493		59.912	20.9049	63.0668		119.567	24.4215	38.3726
		96.746	9.99324	113.761		118.025	53.6014	62.4144		67.7619	11.9236	33.8906		124.558	18.4291	62.1763
		113.257	22.5379	111.822		99.7736	35.8008	33.8797		93.1972	13.7754	21.7961		115.367	26.2879	72.596
		100.223	38.3192	113.618		95.611	10.9519	114.12		91.7972	28.4973	60.1614		119.504	18.5077	87.3344
		89.5697	12.7967	110.488		106.444	13.2581	59.7881		104.194	20.9769	33.2514		121.301	37.0349	37.9935
		108.88	15.7813	113.658		91.1284	45.0256	102.471		104.435	19.0428	24.8431		122.136	28.459	32.4722
		113.144	22.2072	113.758		111.432	17.8106	69.9037		83.0196	27.1599	52.7922		98.8365	25.8066	44.652
		109.495	15.23	112.975		113.494	12.4794	69.3121		116.042	17.4688	32.028		122.16	36.0231	72.7853
		98.2575	11.8911	96.2111		93.0483	16.0035	95.1721		103.714	15.4935	65.1324		108.278	27.9972	48.293
		109.757	11.5761	92.3981		111.83	13.5276	53.2955		96.0272	16.9235	66.8926		117.294	14.0969	31.9793
		104.981	16.3247	91.6504		98.4356	15.4545	68.5611		117.26	11.5841	66.5836		121.586	21.8575	69.9536
		106.32	16.6869	92.9575		93.1129	11.2913	47.1841		112.265	15.2363	45.579		103.725	16.3759	63.4893
		102.334	9.44987	113.681		100.963	8.0467	58.6289		93.5074	13.8474	26.5919		101.567	27.4962	54.3142
		101.635	13.5054	113.761		104.209	15.734	118.428		79.3381	28.3327	73.9401		114.252	13.3208	79.7646
		106.03	14.1276	111.066		97.8974	12.3995	91.5078		100.797	36.3161	25.378		117.664	17.5253	74.4857
		90.3397	21.4118	62.6449		95.8878	16.0135	107.074		84.6923	12.1191	54.0946		92.978	14.0674	42.1254
		87.8499	9.10338	113.676		101.081	12.6092	116.122		101.29	19.9481	101.537		105.603	14.313	46.4037
		87.3547	5.89829	93.2685		102.744	13.8271	118.282		97.8476	11.1932	63.3023		96.3543	16.1107	52.8133
		75.0895	12.3163	113.761		104.741	18.18	101.375		93.0091	21.0489	96.2411		81.2753	17.9772	45.448
		75.859	12.0486	111.862		99.5298	19.5876	79.6093		95.6728	11.615	43.4224		108.042	14.8827	71.6092
		113.618	11.7415	70.5484		97.5031	24.4895	109.642		98.1808	23.302	33.9165		113.458	32.467	103.647
		103.915	13.6551	94.866		95.0425	21.155	118.036		98.0007	16.1725	37.4911		73.0598	37.3198	79.285
		105.671	30.7121	110.957		100.213	23.8905	70.4657		103.098	16.2857	69.7065		82.0723	29.4118	70.1567
		93.5652	23.7034	112.593		95.5228	21.7441	110.594		102.226	18.8679	80.9804		107.581	35.1095	66.9184
		106.676	13.2062	113.543		100.441	15.9137	98.1834		82.0878	22.088	29.5979		115.438	29.8441	21.4058
		111.733	20.837	113.083		103.908	6.25965	115.133		90.1789	21.2033	66.0432		107.13	29.0287	21.4556
		102.273	12.1116	111.87		116.701	11.7506	115.3		108.69	19.5778	28.522		82.1507	21.6316	18.3686
		94.6849	16.9704	109.213		112.908	13.2481	118.376		115.16	19.3823	53.6283		90.4401	25.7476	51.1173
		103.859	49.7299	72.2294		93.4189	36.2501	116.638		117.03	23.2917	36.1049		109.455	20.5117	22.4458
		112.554	24.4594	88.561		108.032	21.8539	118.417		100.167	14.1046	37.077		95.7717	45.7681	42.6528
		92.7804	12.6156	65.6766		92.6099	13.6275	118.416		87.1024	18.5078	32.6736		95.5894	24.0089	36.7347
		110.901	14.8442	21.3331		93.17	9.90363	85.2627		86.9333	16.5326	31.4833		99.739	35.2863	35.0426
		92.1284	21.1992	118.73		78.9465	9.94356	118.375		81.4899	20.7506	42.524		73.2885	22.9381	48.6001
		89.5139	12.3085	78.6308		105.939	9.43441	79.6241		97.1086	35.5342	27.1618		117.439	31.4551	41.0401
		77.2291	23.4436	20.4275		103.429	10.4228	106.167		98.514	25.3287	24.3693		86.1456	30.8952	19.4899
		102.492	37.7995	117.273		117.921	12.6291	69.7105		87.1589	14.3927	23.2226		122.155	14.7845	55.2038
		80.7728	30.8223	58.1088		118.428	9.89365	82.6893		103.341	12.4174	30.1748		105.838	13.1636	35.7267
		90.4983	10.0956	70.4094		118.428	8.41609	117.855		86.2715	14.5985	20.6011		75.3641	18.6747	47.8676
		71.6615	10.8359	71.1024		85.448	6.73886	42.8192		89.7846	19.8864	23.6569		85.9297	17.4074	21.4639
		72.3151	12.2612	83.4581		80.7053	9.73391	194.998		83.4744	19.6189	21.7414		104.655	17.7611	46.9513
		86.4899	12.8361	58.4553		117.74	10.3828	127.879		115.409	15.4112	44.5283		104.318	37.3591	37.2902
		86.0804	10.6232	95.6169		99.196	7.66733	52.3435		113.572	31.738	25.6823		103.839	21.2877	31.8151
		81.4973	10.8516	85.9702		102.86	11.9902	221.724		107.826	28.1887	40.6944		112.179	16.6412	32.2474
		81.4185	13.4661	38.3271		90.141	12.0201	71.5917		78.56	21.8925	29.763		108.447	28.3804	94.7017
		90.9629	19.0887	62.6133		82.5236	9.43441	89.2525		82.308	15.1437	33.033		93.57	19.5391	120.769
		84.4503	11.0248	88.3405		85.1692	6.34951	156.941		102.19	17.0675	37.4281		80.6612	15.1087	114.183
		88.8367	11.5446	95.6091		87.2658	7.43771	146.777		104.446	24.5674	69.2368		59.7917	13.1243	82.1719
		87.4979	17.5138	83.5211		86.3772	8.61576	86.4172		87.9853	23.6826	68.2393		99.6971	29.8244	31.1251
		111.13	11.5918	67.4012		129.676	10.2031	97.3691		75.8323	17.4482	51.2952		76.1517	15.983	85.2396
		104.547	28.7591	51.4703		100.254	7.49761	102.211		100.99	20.9152	49.824		100.978	17.9084	81.7781
		87.4743	11.521	43.2253		107.003	8.51592	67.2688		107.308	22.4892	27.0879		107.163	24.8635	54.5567
		106.484	18.0178	65.8262		92.587	11.3912	88.2342		104.97	37.0157	22.4687		121.964	24.3822	60.9361
		96.9084	11.8123	32.4997		97.998	13.2182	79.9578		93.9255	27.664	64.5254		90.5762	29.2252	91.3954
		99.4993	11.6785	45.5011		92.4073	10.5625	121.509		85.5499	24.7628	44.5464		123.387	21.7003	56.2483
		109.304	10.3397	47.6037		86.9263	30.0004	99.0762		94.6834	21.4604	58.6716		95.7264	28.8617	98.9543
		110.997	5.37855	158.018		103.908	11.3313	77.6317		81.1342	30.9356	54.3404		116.954	41.4261	37.7022
		101.232	10.3555	147.89		91.1893	12.1998	135.256		112.906	25.3081	43.1781		96.1769	48.8134	100.223
		104.405		66.5586		80.2074	39.7044	70.5734		113.397	13.6623	44.4023		125.138	35.1488	15.0835
		89.4903		111.839		94.1644	19.937	39.5846		112.419	13.8269	52.468		90.1809	21.6316	60.6493
		101.121		102.082		94.993	14.4661	77.0227		103.069	41.4806	56.0893		90.6624	22.162	107.845
		127.298		113.162		87.0661	19.5377	97.6686		114.249	35.3285	48.8364		91.7379	28.5081	74.8076
		112.532		54.7935		83.7316	12.7988	92.9364		109.569	18.0346	46.0998		107.436	26.6907	84.8438
		106.721		128.652		85.2092	51.0955	112.344		112.211	17.3144	41.2543		73.8721	36.8974	77.6151
		127.313		83.844		81.1758	43.1187	113.153		109.656	15.0203	39.3922		89.1088	20.659	63.1704
		100.334		91.4039		84.5203	15.4944	91.988		100.653	13.3948	72.6116		87.4995	29.461	56.5953
		100.688		24.7823		111.526	14.4561	49.8576		98.1579	14.1972	34.8758		93.7819	50.5817	74.2521
		100.578		115.879		90.9297	11.9403	139.629		109.357	16.3165	46.5937		125.348	58.362	55.6164
		91.5929		136.133		98.9365	12.0401	56.3369		111.831	18.8165	53.4557		111.599	61.8101	55.3606
		110.13		90.199		99.7352	14.3263	45.5148		110.834	19.0017	30.6989		96.2006	49.059	54.5335
		92.971		31.4759		80.9961	13.0185	32.5562		99.1018	18.7342	21.4296		99.5177	19.9222	34.0691
		98.3968		67.9603		92.567	62.926	127.729		114.022		40.6473		112.755	32.7813	35.6962
		85.7025		125.266		112.274	75.0759	78.7798		91.5333		31.9849		117.675	19.4605	95.5726
		113.139		113.493		88.933	18.9487	137.672		105.304		46.8097		114.776	18.822	52.0138
		112.721		99.2788		92.6469	15.3646	233.853		110.65		31.3368		109.431	17.3386	101.022
		90.3093		92.026		137.832	20.3863	85.4787		112.862		41.46		117.638	15.6588	95.9413
		83.0092		128.526		112.095	21.9537	95.2226		113.276		49.5051		147.275	26.9166	49.3266
		114.714		74.3154		89.3723	25.5677	129.825		109.13		44.176		135.212	26.9461	65.004
		85.4505		129.377		107.153	19.3979	127.25		112.046		63.9904		117.068	14.0969	106.986
		112.887		117.076		91.8282	15.9836	95.612		109.706		82.8789		115.103	27.6632	70.6708
		89.3407		128.817		107.203	24.3498	70.2838		115.146		88.6607		120.712	39.8052	88.8974
		96.5777		85.3008		103.459	21.9337	105.705		109.268		38.5177		127.844	31.9365	25.8556
		104.61		52.4468		120.561	20.4662	83.3722		87.192		76.6959		114.808	32.7322	22.2984
		174.216		116.021		123.895		57.0557		87.1208		47.355		108.227	24.6277	67.152
		169.625		138.133		116.957		115.12		64.1859		58.2086		101.419	16.5429	31.3809
		166.412		113.682		125.113		150.651		51.7582		63.5172		110.162	29.9325	33.3983
		167.381		122.84		130.824		121.928		71.1199		93.8663		107.696	17.4565	39.1794
		94.5696		60.0539		129.476		57.2853		65.7805		32.2112		116.704	28.1151	45.9212
		108.634		119.596		120.221		101.342		70.2969		37.2523		114.189	29.6378	41.946
		90.4904		108.374		149.233		79.0394		93.8457		46.1307		111.91	52.6348	31.0896
		91.9551		97.0817		112.394		182.518		96.7058		140.264		125.418	15.649	40.6635
		80.379		82.4265		126.93		164.558		57.0461		51.4289		123.424	13.812	50.9319
		99.6253		114.808		127.719		177.347		92.21		42.9415		134.318	27.5159	53.1815
		93.097		116.879		94.0046		203.673		91.0783		57.6634		114.612	13.8513	44.6786
		96.6958		94.7665		93.146		78.1808		92.5906		129.226		119.091	38.0271	68.0993
		96.6092		110.847		79.3688		211.301		74.7824		105.461		127.186	34.9425	52.6161
		109.115		118.407		77.2723		111.166		78.9798		31.0796		109.101	14.6961	24.3119
		107.059		112.745		73.8679		75.2856		82.4159		64.4122		112.244	22.9381	50.2601
		96.9006		91.4118		63.8345		160.475		79.0004		49.3508		102.657	17.486	51.6604
		92.8844		81.8516		92.1078		151.569		70.0808		34.1968		109.563	17.0439	42.9432
		111.312		109.146		101.402		139.849		78.1362		106.51		98.8155	32.3884	38.7536
		109.343		133.385		93.8149		133.899		69.2475		77.8687		75.3666	29.7655	42.5286
		90.2463		127.621		87.2757		173.883		98.8251		56.1614		111.144	25.1779	37.5021
		80.4657		138.196		85.3689		108.331		88.0228		41.7584		102.391		27.5551
		102.295		111.067		76.8829		66.2205		81.562		34.67		99.9845		54.1377
		99.6961		96.0186		88.3939		139.699		86.3356		41.4086		87.6461		87.1047
		88.9154		93.6797		66.7397		139.14		95.1832		55.04		79.9149		14.6175
		88.0413		97.7983		68.2073		87.9646		90.8314		50.4928		69.0402		12.2206
		114.052		89.1123		65.2621		148.954		122.24		65.4204		84.3159		13.8021
		94.9161		113.099		83.2125		145.22		104.957		57.4782		64.3249		17.2895
		104.185		125.329		79.5086		72.6499		77.2		53.9803		62.871		7.69187
		93.8057		93.1757		62.4568		125.443		95.1729		87.8479		92.273		8.92965
		101.57		126.668		69.8545		49.8576		91.3252		93.7737		83.7854		8.73317
		96.3414		114.95		70.3537		87.6551		94.607		109.535		62.8906		22.4174
		91.1598		87.9783		103.858		154.475		98.002		94.5453		77.4885		31.5337
		70.0865		106.862		105.486		111.366		136.118		51.3981		111.891		28.8322
		89.1674		113.65		85.5686		91.5786		153.474		100.986		100.152		40.709
		92.2859		106.13		95.1128		59.901		107.817		58.3938		105.289		28.0562
		86.5372		134.086		103.179		107.203		118.002		68.3936		115.133		26.4648
		85.923		94.1601		108.151		98.8466		148.834		48.0957		107.598		32.7126
		86.6553		31.7201		98.6869		72.4702		176.786		51.0792		114.278		55.5819
		83.4187		58.1088		94.5437		110.108		126.715		40.9353		115.241		31.6713
		93.979		129.219		91.6984		119.582		93.0536		40.2358		125.555		25.0207
		95.4673		114.391		109.319		48.4899		83.4447		110.862		119.101		43.2729
		93.1915		104.941		131.892		73.1591		88.6812		99.0822		116.311		31.2783
		86.1434		99.9088		110.707		84.4903		77.3749		93.64		107.254		24.667
		83.7101		121.573		114.281		110.328		85.8624		55.5852		108.354		17.5351
		88.2933				73.6283		61.2388		99.9773		47.355		100.319		20.6885
		86.2222				85.5586		67.5084		82.9406		57.6017		82.9995		27.9874
		90.4038				77.0027		212.169		103.846				118.807		34.5594
		104.484				89.1626		163.719		106.294				91.6345		33.7637
		99.9245				100.444		87.9746		90.1421				82.8817		29.962
		114.493				97.8083		158.238		95.1317				96.9098		23.9892
		102.885				87.8748		147.187		103.907				115.172		35.807
		116.005				112.674		72.2905		145.306				83.9328		39.4614
		101.862				90.3906		152.897		122.065				123.826		31.1408
		114.288				92.9963				94.6585				99.0513		55.8078
		111.115				146.458				110.101				104.523		26.8282
		119.84				61.079				135.758				74.2369		27.1328
		104.87				83.6717				79.165				90.6423		27.2408
		113.737				112.843				100.049				81.4081		37.2707
		97.5935				104.058				112.487				92.3221		27.8794
		98.3102				91.2991				153.227				80.1311		32.2607
		102.452				92.6369				143.104				86.2904		44.8644
		98.2472				90.0711				107.23				77.3412		49.953
		114.879				83.5419				163.947				160.567		49.3636
		105.177				89.1427				132.631				132.049		44.2553
		100.657				94.8832				144.884				108.069		41.6127
		122.25				67.6482				164.678				124.514		29.6181
						84.6002				138.155				110.594		43.6953
						97.0995				140.491				76.6339		22.1719
						102.83				103.002				74.2467		23.7436
						89.6119				86.2636				85.5635		23.7043
						126.351				70.1837				85.8877		45.2376
						138.222				75.7186				84.6008		31.2685
						126.81				95.1934				87.0567		34.2647
						138.541				88.6195				94.5226		34.7755
						133.549				93.7326				96.1632		21.16
						119.982				84.2986				82.8915		33.2922
						107.063				95.1626				77.2233		21.0814
						120.351				94.5865				75.7988		28.0464
						120.062				102.405				68.8339		37.6637
						136.005				76.3564				73.4412		27.9285
						139.37				88.1154				64.6491		29.962
						124.025				89.8952				46.387		26.7202
						118.235				83.5065				120.83		32.7912
						111.556				78.4243				84.0114		39.2944
						124.854				89.566				90.6718		29.6181
						122.038				105.872				99.3362		37.4475
						110.477				110.769				89.9252		24.3134
						104.857				113.64				107.912		17.7709
						94.8732				97.0041				89.6698		29.1662
						84.9496				103.177				77.7537		40.7679
						86.3173				100.79				105.653		18.9988
						97.8083				94.0206				95.112		15.4132
						115.15				81.5312				89.8859		33.5377
						81.2757				84.7204				110.79		28.9207
						116.288				89.9672				97.1946		22.9479
						94.4539				103.732				95.4952		33.9602
						115.24				104.391				85.5439		11.4838
						113.812				102.107				100.014		5.16721
						126.291				104				106.733		15.0399
										92.6626				119.357		18.8417
										94.1749						39.2453
										103.033						29.1859
										102.241						36.8188
										92.57						40.2374
										144.575						31.6614
										102.354						14.4702
										103.588						17.2306
										119.504						62.2619
										127.826						38.8327
										83.5682						31.2194
										90.6771						37.2412
										82.6114						43.7445
																19.3623
																14.3523
																22.2996
																33.3118
																29.2055
																42.3692
																23.1739
																21.2288
																26.1209
																44.1571
																21.5235
																26.1602
																29.3627
																35.306
																28.1839
																58.2539
																62.5665
																47.5364
																59.0693
																33.2332
																37.1234
																22.1227
																14.3916
																22.6237
																17.6334
																26.9559
																27.6731
																46.6031
																49.3243
																34.9523
																37.6637
																47.1631
																13.6548
																13.5664
																21.3172

## Sheet: Fig 5E
		one-day-old Wild type					six-day-old Wild type
	n1	28	20	31	21		29	20	28	22
	n2	31	27	21	21		28	20	28	21
	n3	26	28	32	28		29	28	32	23
	Total # of cells	85	75	84	70		86	68	88	66
		Untreated	Depleted	UV + recovered	Recovered		Untreated	Depleted	UV + recovered	Recovered
		99.9615	13.6848	51.5639	80.492		109.571	43.52	2.23896	71.5692
		107.857	25.1073	89.0288	73.2466		109.584	42.7808	2.67729	87.199
		105.421	27.1424	113.557	85.7958		109.584	17.4046	2.88787	89.5711
		86.6508	32.4061	99.2846	76.9294		100.113	18.2426	2.1702	91.3846
		82.1709	15.1142	110.44	113.495		105.179	12.6516	6.81571	68.3032
		89.4296	26.47	113.036	61.0492		108.2	14.2889	6.69968	85.7249
		103.346	24.8134	103.689	66.687		109.249	11.4698	6.68249	103.946
		88.5524	31.6357	46.2645	63.3605		78.3635	14.2717	6.04647	101.462
		71.5811	12.6872	100.91	71.6435		109.576	27.2714	5.90466	82.4976
		91.3757	17.1449	113.557	95.9135		107.07	19.3384	6.87587	70.8473
		84.2105	14.8515	64.4782	113.557		109.584	21.5688	5.69408	70.5722
		100.367	24.0162	37.4383	82.4871		109.584	21.0144	6.52778	94.4831
		112.404	29.3735	108.4	87.3144		43.4211	31.6849	2.79762	100.194
		112.199	23.8559	113.557	72.6766		109.451	17.5206	2.39366	56.395
		111.224	16.566	39.3754	73.0774		108.622	13.8463	2.23036	31.3454
		110.988	25.8064	41.9182	63.2046		90.3619	9.85828	2.24325	82.8328
		97.7126	31.3329	96.1674	95.3391		109.069	14.0612	3.40356	74.586
		89.0422	20.5472	92.0259	111.527		109.584	18.2812	1.89946	43.9325
		113.361	11.7075	21.4022	80.541		31.5602	20.3053	1.91665	109.584
		111.584	20.3112	110.627	93.3574		96.6361	16.9104	2.87927	109.331
		108.213	41.4449	78.2654	81.8859		109.49	17.3975	4.29742	106.103
		85.6667	27.552	63.7702	82.7002		109.524	58.7857	4.56386	109.447
		109.665	41.2301	82.0952	81.9357		107.629	41.7994	4.73576	65.4167
		110.881	26.6233	109.416	72.2189		87.3021	48.1184	5.11823	93.0324
		113.557	25.6061	54.8815	68.2514		109.576	16.4617	9.87547	78.4991
		109.536	25.0691	89.4118	95.936		109.021	31.7985	6.93604	71.9579
		93.7893	27.2424	44.9776	98.539		89.0469	30.409	7.81271	101.095
		99.2535	29.4536	113.321	102.254		106.215	17.9127	11.4526	89.0954
		93.3078	26.1747	113.557	140.666		109.518	22.6768	2.642	97.6595
		122.919	44.0288	113.557	67.1521		107.197	40.5942	2.95394	101.54
		75.5674	32.1387	113.557	74.7713		105.803	17.6102	2.56165	103.359
		81.304	31.2353	160.371	73.4193		97.8013	37.7347	3.74323	90.9576
		110.814	37.9574	159.973	93.6679		111.186	16.5184	4.16387	69.7034
		100.959	28.0637	161.104	92.5181		116.111	12.0379	5.71409	71.282
		95.1716	30.9573	129.869	110.082		110.671	13.9	5.03351	77.308
		102.285	29.7316	101.173	118.023		102.145	13.8339	4.2773	92.2431
		121.978	38.5766	73.8805	137.217		86.2644	13.158	3.40293	73.3049
		52.0904	29.0809	110.953	135.909		102.561	13.1627	3.47383	87.8524
		101.647	41.1416	161.104	118.465		113.346	21.3865	6.35214	82.0721
		86.4909	38.0648	157.143	85.8717		113.904	16.1734	2.70817	104.565
		100.693	28.9482	61.9904	120.613		107.547	31.5413	2.67508	111.862
		81.4493	39.063	110.751	121.062		115.251	36.6172	3.48801	76.5329
		118.048	24.4815	88.8285	79.4186		100.519	35.5154	3.69596	88.5046
		131.278	30.4013	89.1317	91.8149		98.5244	14.6822	3.76686	84.7394
		111.073	23.7297	85.8338	91.1109		90.8016	5.43428	2.57583	61.4084
		61.9588	23.7866	161.104	92.0216		90.3621	13.7729	6.34269	92.2062
		116.349	21.8849	88.1146	84.9669		103.714	19.3142	4.75938	87.6331
		93.1309	24.5906	72.478	62.119		104.007	12.8797	1.66366	101.577
		110.486	12.7852	123.659	96.3342		117.765	25.631	2.93976	45.9988
		67.1963	12.1796	118.718	71.3547		108.62	34.6489	4.12606	74.5502
		113.31	27.9925	152.101	114.924		119.438	27.3693	2.73653	125.464
		115.957	15.6356	141.203	120.103		110.926	13.4573	4.48053	110.467
		105.931	26.3186	82.5743	106.018		98.0659	20.1004	3.67233	85.6647
		104.13	24.5512	79.2069	90.6186		60.2366	21.4483	6.28597	75.9676
		87.4259	22.4294	48.2754	102.646		64.6794	15.3989	2.71762	74.8176
		81.0386	13.4202	42.801	105.511		66.6408	9.8523	4.01735	96.3942
		153.687	16.2018	64.0144	101.848		75.9138	15.6449	37.8902	71.0254
		129.086	13.3513	70.5768	92.5533		108.707	31.6803	28.0807	69.7898
		73.2361	15.2762	41.7868	91.3373		70.6028	36.1412	23.1492	65.8853
		102.188	15.6947	50.8994	105.117		98.1486	28.5032	8.57396	121.982
		101.691	10.9538	110.557	114.919		91.8639	17.8379	26.9093	136.146
		105.555	14.5427	118.847	96.5213		103.449	29.3644	19.2981	90.7942
		90.973	12.1747	81.8605	114.614		83.2739	18.4156	49.4755	100.828
		85.9761	17.1174	78.7245	76.962		88.3765	5.27382	19.3302	95.2603
		106.677	12.4208	76.7405	62.503		85.3064	17.8807	24.5559	106.348
		91.9084	27.2491	71.6747	78.114		112.307	29.8618	33.9642	52.0161
		89.4469	20.6473	68.7405	95.6795		92.6983	25.6417	26.3637
		83.6918	19.9974	86.9164	98.5594		95.731	13.0401	26.1605
		109.371	16.8565	104.649	80.5509		115.083		42.9447
		122.032	23.4189	95.4579	106.549		115.462		54.9097
		98.2985	20.3273	100.701			116.414		16.0996
		98.3478	14.1291	69.5725			86.0713		42.6773
		93.9072	16.0935	113.092			129.668		58.9213
		92.3072	18.102	109.922			107.273		52.1124
		74.2888	13.5138	69.8827			109.868		6.70192
		107.199		70.4242			99.2077		16.8484
		97.5798		101.705			87.3549		43.1693
		97.1711		86.2617			81.1986		33.3705
		117.799		92.2924			89.9865		15.2438
		111.581		87.6598			113.494		20.1432
		115.825		87.3054			96.0305		96.3621
		121.427		69.2575			96.9398		44.2926
		99.8		105.201			119.308		27.7437
		96.477		90.0524			110.429		27.257
		88.482					104.305		30.6962
							91.4413		7.38655
									16.0354
									32.7608

## Sheet: Sup Fig 1B
		siCTRL				siXPF				siXPC				siCSB				siCSB & siXPC
	n1	84	115	98		83	89	64		94	110	119		101	86	81		78	113	82
	n2	45	44	47		53	73	51		38	63	48		42	58	49		41	65	45
	Total # of cells	129	159	145		136	162	115		132	173	167		143	144	130		119	178	127
		untreated	depleted	Recovery		untreated	depleted	Recovery		untreated	depleted	Recovery		untreated	depleted	Recovery		untreated	depleted	Recovery
		171.809	17.3025	65.3626		64.7861	2.9417	75.8656		119.343	3.10108	48.5945		16.6119	2.56242	3.96409		141.661	2.04576	59.6495
		9.07931	9.02646	11.003		114.41	1.86949	72.4015		31.1631	2.26324	22.3169		25.6023	2.46387	4.50066		85.9219	2.37832	82.7979
		255.7	2.32532	2.18791		60.1536	2.17191	38.3796		124.37	2.33941	49.4541		17.5646	1.58783	1.51117		91.7569	2.03568	39.8369
		241.336	6.34178	1.71228		68.5663	2.72176	64.2912		192.398	1.7192	44.8405		17.8931	2.25581	17.0938		161.071	2.27755	85.7002
		130.757	6.94424	43.9379		79.1922	2.69427	74.546		35.6788	2.2306	71.6948		10.2606	1.89444	18.1231		111.348	1.9853	77.4265
		210.674	1.83912	1.54316		110.479	4.05515	77.5014		105.665	2.10003	47.2344		17.1266	1.68638	51.5331		173.396	2.2977	64.8597
		10.3054	1.83912	63.1535		99.2067	2.00695	40.4827		177.045	2.27413	85.7204		180.552	2.1682	260.786		123.179	2.10623	69.3543
		251.515	8.20203	37.0043		87.6324	2.15816	5.05862		28.4429	2.25236	45.1234		13.8743	2.92379	123.292		108.173	1.9853	79.7141
		260.7	2.49443	45.1534		72.484	2.47433	5.56723		109.626	2.51351	17.3878		210.688	3.10995	20.7512		238.256	3.23492	68.7093
		222.554	3.59367	57.1817		82.3676	2.22689	101.97		24.4169	1.62127	63.088		184.034	3.39466	83.3772		232.985	2.49925	20.6592
		153.08	8.17032	55.5222		92.8835	2.36436	4.37131		29.4548	2.2306	145.12		221.803	1.62068	75.6352		89.6003	1.67289	19.9537
		6.87026	2.75867	41.7183		40.0428	2.04819	188.832		141.681	2.11091	122.672		16.5572	4.55541	1.106		44.1401	2.30778	99.8492
		7.1345	5.45393	20.0506		68.8275	1.93822	166.137		125.012	2.4047	175.489		219.788	4.1831	212.506		137.086	3.05352	18.2103
		73.9768	2.25133	93.52		116.568	2.11692	104.197		115.817	1.99122	24.7651		138.305	2.23391	8.16909		211.368	3.57756	64.4566
		214.426	6.39462	77.3908		44.1255	1.81451	80.7868		25.2656	3.18813	162.453		157.698	2.26676	208.169		51.9301	3.04345	16.4064
		66.6204	2.68468	34.4993		53.5417	2.1994	70.5595		76.5477	3.43839	24.5693		147.547	2.27771	220.489		56.979	2.57987	40.8749
		82.8447	5.59133	53.3872		114.699	2.03445	30.6816		32.6865	2.15444	111.944		156.549	3.24135	1.89444		118.049	2.44887	70.6342
		106.753	2.30418	88.5418		101.942	2.50182	33.7058		138.83	2.90522	24.4387		220.379	2.1244	137.013		108.758	2.62019	38.1842
		71.3344	6.96538	35.4717		131.923	2.00695	42.7921		31.6963	2.54615	119.473		11.4433	2.38721	3.099		103.185	2.03568	34.8182
		74.0085	6.68	15.1885		112.706	2.08943	34.3931		138.199	4.15654	17.6925		8.62901	1.81779	2.90189		36.5919	3.1543	38.3656
		72.6028	2.68468	102.166		162.989	2.36436	47.6858		131.159	1.90417	16.3324		19.3824	1.79588	119.065		90.8398	2.49925	73.4559
		114.797	3.29772	50.8716		144.157	1.69079	142.081		66.0585	2.60056	117.678		6.69076	4.09549	156.143		82.5661	2.08607	42.4269
		70.7425	1.7757	39.6678		103.248	2.24064	162.673		76.6457	2.67672	30.9782		5.16864	2.81428	119.24		77.3761	2.53957	85.4886
		25.0077	2.73753	29.6584		138.507	2.04819	126.589		80.4758	2.19796	28.2797		5.36575	2.91284	75.1862		34.9996	3.02329	35.5539
		20.0189	4.11158	4.7669		110.726	4.01391	80.4431		133.553	2.67672	159.287		7.55586	5.15769	97.6895		109.111	2.33801	82.1731
		28.1998	2.86437	165.975		104.843	2.5843	175.622		92.9889	2.46998	32.8715		7.51205	2.54052	72.2734		31.6337	2.51941	58.6015
		108.719	3.84734	50.9984		151.126	3.6565	81.2679		65.3403	1.7736	30.2274		185.841	1.91634	31.2856		106.732	2.60003	47.8184
		19.1839	4.57665	8.46627		85.5842	6.48823	104.856		96.5035	1.47981	145.577		168.671	4.23785	144.656		33.9919	2.12638	9.70476
		153.693	1.16266	163.48		119.496	5.19609	128.335		79.3115	3.55808	15.3204		12.0018	2.47482	105.804		132.138	1.82405	27.7639
		103.35	8.92076	65.574		54.3802	7.64292	101.681		93.8159	1.65391	149.766		12.3084	3.05519	75.5148		64.2651	1.86436	39.1415
		80.1389	2.66355	11.3941		77.2815	5.64971	121.434		107.798	3.37311	130.517		6.19799	3.2523	105.344		125.285	7.21559	121.708
		103.561	4.36526	238.704		106.946	3.4778	109.132		132.139	3.15549	22.9589		6.34035	2.95664	86.52		78.4141	7.19543	127.613
		14.6389	4.43924	12.2713		138.576	3.17539	112.458		112.564	1.79536	139.298		167.225	1.75208	14.9037		31.6539	4.36362	108.395
		14.5861	8.1069	219.658		62.9166	2.88671	126.74		26.0164	2.4591	151.387		192.094	4.70872	17.8603		60.3953	6.82256	101.028
		32.8293	3.70994	47.0877		145.27	2.91421	320.755		65.4491	2.2306	25.8423		179.249	2.23391	85.0965		150.006	10.3296	112.446
		94.3868	4.90431	206.837		156.474	3.54653	329.8		43.4587	2.51351	137.688		16.1739	2.47482	16.7214		148.192	4.55509	81.0141
		30.4194	1.62772	120.462		147.566	3.2991	334.708		41.3369	2.48086	201.048		17.696	1.90539	151.238		108.456	6.29852	114.986
		74.463	5.4645	78.7754		136.871	3.49155	322.817		100.627	2.4047	187.229		131.833	3.24135	85.1184		25.5569	3.39616	118.846
		20.5474	1.55374	83.2781		42.5584	3.07916	329.14		18.1386	1.67567	99.9419		24.3868	2.1901	180.53		99.688	6.59077	140.442
		20.6742	3.45627	77.5705		16.5505	3.82146	330.254		81.6074	4.1783	32.0336		160.896	2.0149	177.946		107.851	2.52949	23.9142
		91.1419	3.81563	112.154		130.218	4.35756	325.071		137.122	1.91505	179.667		15.6483	2.33246	98.4999		21.9289	2.18685	111.187
		97.4837	2.42044	7.28247		115.042	3.43656	321.003		130.028	2.32853	104.316		13.3596	1.90539	120.85		109.151	2.00545	108.828
		30.8422	2.40987	75.9005		53.4867	3.1204	325.291		141.594	2.16532	138.874		22.6019	2.1682	58.0487		30.0112	4.18222	128.984
		59.3273	1.80741	72.7085		104.073	9.95229	329.855		127.765	2.58967	24.5475		158.443	4.84013	115.714		122.736	1.82405	109.564
		31.0007	1.96595	85.3709		86.3952	3.18913	305.566		119.082	11.5991	133.782		18.7254	2.74858	145.5		101.764	1.95506	137.096
		18.7082	2.07165	121.963		153.807	3.05167	322.583		135.436	4.26535	128.94		188.075	1.82874	63.2283		21.7173	1.96514	150.923
		116.921	3.07576	69.0514		93.5433	3.51904	326.735		72.0756	3.10108	177.991		24.1787	1.79588	143.003		51.2045	3.3357	115.963
		16.2032	4.56608	13.2966		49.9402	2.88671	79.4946		114.218	3.47103	162.366		161.433	4.66492	116.371		83.0599	1.52172	143.385
		93.5306	3.10747	27.0054		75.1233	3.23037	28.7434		155.424	3.44927	198.306		147.865	2.24486	72.0653		123.693	3.25508	186.688
		120.642	2.49443	25.5151		56.7446	2.61179	78.6011		112.303	3.03579	101.302		194.109	2.1025	8.91372		147.92	2.13646	206.975
		106.806	2.505	57.076		61.9406	2.33686	82.3813		118.603	6.45242	24.0361		12.9107	3.38371	32.5887		26.6251	2.27755	208.869
		46.4007	7.43045	56.3255		35.4241	2.5568	78.5599		116.666	2.92699	190.45		122.241	2.60622	189.072		164.608	2.09615	143.606
		124.637	2.62127	84.4407		77.7488	3.01043	110.286		30.2274	2.75289	42.4576		98.5327	1.46737	162.615		27.0685	1.63258	180.017
		96.4267	2.00823	141.834		36.3451	2.69427	34.4619		119.865	3.48192	19.9448		93.6817	2.74858	121.77		90.4972	3.23492	159.771
		133.019	2.98063	28.0729		83.3298	2.59804	27.9049		95.0563	2.97051	184.868		137.276	1.79588	198.818		165.717	2.42871	227.523
		74.7273	1.82855	94.2705		51.4797	3.16164	100.581		112.281	2.02386	31.6528		73.6422	2.04775	92.3895		120.135	3.11399	160.446
		98.5723	2.53671	55.9345		108.705	3.51904	37.9122		27.4527	2.36117	165.674		104.161	3.10995	147.92		120.105	2.04576	173.507
		135.228	3.0969	103.403		177.767	2.44683	36.3039		90.2687	4.55913	199.677		156.866	1.60973	165.627		84.2188	2.3884	189.53
		121.508	3.54082	5.58076		206.139	4.70122	83.3436		125.828	2.56791	193.725		99.1679	2.29961	64.2576		134.033	2.08607	232.148
		139.942	3.00177	16.3195		116.761	3.73898	70.4083		47.4846	2.37205	206.249		154.917	1.99299	145.959		73.6776	2.17677	212.205
		142.383	6.5426	150.998		173.285	2.57055	264.327		108.385	2.83994	16.6697		180.3	2.37626	159.538		115.893	21.1832	18.5126
		103.688	3.61481	221.73		144.996	2.84548	65.1573		54.3396	3.41663	270.926		11.6514	2.0587	57.9939		127.512	2.80158	107.931
		73.9134	4.00589	16.6789		63.8514	5.30606	318.46		144.021	1.95858	31.5984		8.01578	3.04424	124.65		50.106	2.07599	158.43
		69.2416	1.82855	3.01234		75.0958	2.73551	98.3851		169.841	1.91505	258.217		122.854	1.16075	151.818		59.4581	1.70312	169.093
		141.39	3.2026	225.778		89.983	3.20288	134.394		120.3	3.30782	268.336		10.4687	1.60973	42.2033		120.388	2.64034	129.709
		203.592	1.57487	20.0823		79.2884	2.36436	94.7286		120.496	3.89539	215.901		117.247	1.36881	56.6689		127.925	1.82405	19.0064
		155.965	4.175	3.45627		96.54	2.0207	141.422		139.418	2.19796	262.787		118.276	2.28866	125.186		111.076	2.28762	171.028
		134.668	3.60424	224.615		160.941	3.57403	147.421		106.264	2.70937	25.505		163.634	1.37976	157.742		136.764	2.68065	26.4236
		203.751	1.86025	194.84		132.679	2.68052	128.395		68.2455	2.92699	255.616		104.632	2.94569	140.977		112.567	3.27523	55.558
		19.818	5.04171	218.612		127.387	3.84895	32.5237		32.1642	5.57106	265.627		160.732	2.0368	34.4832		128.923	3.69849	11.8412
		113.19	4.23842	230.545		64.2912	4.02765	38.8941		88.9412	2.54615	250.459		111.367	2.97854	120.74		95.5864	2.27755	71.783
		105.02	6.7857	190.126		131.607	3.06542	100.899		77.2659	3.53632	22.6324		140.517	2.62812	90.2213		75.8141	2.18685	97.874
		140.09	6.53203	105.231		136.487	3.57403	120.153		167.97	2.8617	242.613		107.994	2.33246	167.773		95.9492	3.45663	98.8818
		136.38	6.33121	99.8196		63.6039	3.32659	66.0757		31.4352	2.6876	260.883		13.3706	2.69383	94.1197		108.587	4.72641	43.2129
		107.63	2.9912	2.00823		99.8116	3.73898	84.6586		67.103	5.0923	31.0761		25.9418	2.28866	41.1958		96.2616	4.12175	89.7917
		110.844	4.61893	47.7853		176.296	3.53279	60.1766		66.7222	2.50263	11.1965		125.252	2.63907	77.4639		107.045	1.69304	81.4978
		123.527	4.22785	2.32532		152.075	2.22689	46.1502		139.755	3.43839	237.978		119.711	6.06659	45.5103		85.6902	2.60003	93.5709
		109.322	2.93836	135.09		36.4138	2.30937	120.853		36.299	1.7736	25.962		134.954	2.81428	82.0632		62.0657	3.85974	11.5792
		88.6263	3.60424	109.427		141.641	3.05167	79.9022		112.901	2.05651	11.2945		166.842	1.97109	125.471		52.7709	24.0956	115.591
		136.993	4.50266	47.7747		41.7749	2.88671	42.7507		132.378	1.80624	54.4702		113.042	2.96759	67.3019		225.69	2.08607	14.0986
		123.897	6.87026	47.6585		176.557	3.09291	107.898		150.865	3.07932	40.9234		10.0964	2.85808	370.698		177.266	3.12407	87.9576
		93.7209	9.10045	124.119		38.7782	3.31285	32.895		211.592	3.64513	20.5433		194.109	2.25581	471.869		158.655	2.70081	27.6704
		85.244	9.05817	120.314		30.3668	3.03792	27.2102		126.785	3.40575	14.9178		195.74	1.99299	466.909		42.4694	2.73104	123.66
		292.452	2.68468	77.5176		113.783	3.16164	26.6674		173.671	5.56018	103.587		166.262	2.52957	467.16		106.527	2.16669	101.323
		174.38	4.50266	35.4188		41.6937	3.24412	37.4515		134.587	1.52334	98.647		144.218	2.0368	9.59217		55.555	1.93491	292.446
		201.679	3.60424	116.868		101.228	3.67025	80.7735		126.763	1.84977	125.142		164.389	8.24116	9.97817		85.7526	2.01553	189.196
		198.282	4.10102	2.1562		80.9164	2.61179	174.545		145.914	1.67567	90.7909		8.63996	2.50902	450.176		74.7873	3.20469	136.66
		154.036	4.14329	131.719		94.3572	2.91421	8.92722		114.849	1.74096	133.227		132.764	2.93362	51.2612		58.896	1.87444	387.343
		165.739	7.14507	127.449		61.2336	1.79973	156.162		104.229	2.85082	120.964		112.626	6.11814	8.56926		97.2534	2.1163	69.4759
		12.4469	2.86437	164.907		152.534	4.95639	22.3252		169.058	2.4591	108.538		228.231	3.33892	14.7067		46.7528	1.97522	34.588
		116.596	5.40108	177.506		29.7669	5.3849	132.766		28.8128	2.8617	87.5266		108.279	3.04942	38.7161		33.6671	2.00545	59.7527
		79.5285	2.84323	153.503		224.352	2.05683	24.1106		88.1904	2.36117	94.7299		121.025	6.46555	34.528		101.301	2.49925	51.8071
		50.1346	7.28247	102.388		219.353	2.61389	34.3234		163.334	2.2306	70.7155		148.774	18.779	109.528		132.377	2.24731	126.166
		92.8556	17.9684	1.75456		202.255	3.08525	43.0364		41.5643	5.73428	8.61774		10.8082	5.28824	30.5328		103.55	2.71088	58.7033
		18.1496	11.2461	28.1892		213.382	2.1711	71.732		28.6405	2.9161	46.081		222.536	3.66703	96.4042		152.166	4.49463	114.451
		146.474	6.46861	5.17912		73.0604	1.19982	79.3023		48.552	5.62547	261.688		252.059	3.51263	99.029		113.187	2.80158	84.0179
		30.1254	71.1442	161.715		67.3184	2.68531	76.617		25.3877	2.39382	18.6935		8.86992	3.30032	11.6766		158.848	3.05352	61.6374
		20.3191	6.41576	58.1804		87.2297	2.72816	60.6337		60.8296	2.41558	46.4836		259.615	5.75144	52.2841		114.472	2.73104	67.3771
		159.293	7.0288	113.497		115.854	2.77101	80.1593		129.293	2.35029	105.741		9.29699	2.89502	35.9755		112.031	1.73335	54.6984
		167.884	248.228	131.721		123.738	3.97083	10.8412		112.503	2.61144	63.4253		121.529	6.85155	17.9491		18.6112	2.15661	107.384
		170.686	12.9689	30.1378		108.941	2.64246	100.585		25.8586	2.4047	54.9599		178.584	3.51263	114.353		27.6918	2.62019	48.2733
		20.5299	11.9225	57.3126		84.8586	3.52804	190.1		127.65	2.89434	106.481		77.2199	4.68993	221.18		128.308	2.68065	94.8762
		193.658	4.99943	43.6756		119.539	3.39949	208.269		122.984	2.29589	12.1976		79.7482	6.00234	94.9567		218.215	1.75351	80.2914
		128.039	5.39051	12.2361		111.026	2.04255	236.393		148.011	2.04563	61.4232		192.886	9.14827	196.63		175.296	1.33025	65.3425
		230.924	4.56608	41.0846		64.6331	5.28492	73.7746		119.688	2.28501	77.0156		74.3441	5.65494	114.276		119.27	3.10391	37.5221
		144.503	5.86614	13.9097		56.9485	4.62787	251.576		46.3177	1.38189	83.3483		79.9026	6.63925	224.692		82.947	2.95275	46.4315
		206.973	5.09456	24.1995		68.2183	3.69944	63.4761		113.215	3.0902	116.372		27.0588	12.5451	77.2971		63.929	4.21245	210.591
		44.0227	2.67412	21.5093		195.942	3.27093	125.724		135.317	2.05651	80.3126		44.8728	11.7345	247.659		35.9159	4.96828	302.319
		14.48	3.62538	24.0011		160.547	1.71403	154.42		143.98	2.54615	122.204		21.3074	3.04942	246.289		39.5139	1.51165	217.508
		70.4289	4.81975	140.424		195.028	5.58487	250.005		172.467	2.97905	13.5795		61.6446	11.2327	257.367		182.278	3.10391	48.9158
		93.3267	2.39931	51.7338		109.598	2.04255	342.148		137.091	61.4649	121.454		49.9102	9.03247	86.5032		194.485	4.33338	49.3013
		79.3426	2.35703	38.3572		170.26	3.22808	122.339		202.477	20.0648	19.4226		17.7368	4.59343	228.919		151.523	2.57987	48.5518
		31.1791	5.2531	79.4169		90.1435	3.08525	158.519		125.953	5.60763	103.935		37.7704	4.80573	118.078		40.8846	6.06094	85.9882
		104.856	2.21962	25.1169		184.829	4.62787	135.451		129.348	14.1614	17.8557		17.2929	6.61995	40.4338		74.723	7.56011	54.27
		99.8353	2.2563	25.6996		77.9025	3.1281			134.189	17.2391	117.798		19.2422	9.16757	38.0792		117.321	3.9621	74.5303
		80.2228	2.13233	93.6738		75.5315	2.32822			119.545	16.0891	101.759		25.9587	7.43055	11.9854		54.013	4.58318	37.2009
		31.1791	4.64898	35.6174		64.7331	2.91385			141.133	11.0291	115.61		25.6113	15.9419	135.506		55.7264	4.11201	46.5814
		15.0007	3.84316	88.9628		57.7913	5.71342			58.3763	2.60667	138.21		25.0709	5.79004	140.949		53.3063	5.93244	47.9949
		40.911	4.1159	66.6601		142.35	5.17065			63.6882	4.99429	160.924		204.813	5.30754	94.2812			13.8566	174.054
		25.1789	3.95473	87.8967		100.228	2.92813			133.258	4.12905	99.5354		201.397	4.59343	106.151			18.7825	164.952
		28.5261	1.81	19.6125		103.427	4.15652			148.306	5.81572	93.4349		19.4931	10.0747	22.0601			9.0807	117.557
		30.1998	3.27288	86.4338		90.4435	6.47045			264.38	3.35143	89.4592		166.232	4.38113	167.332			31.6754	110.253
		32.1585	3.08692	99.017		78.0454	3.58517			266.329	5.41048	66.6125		130.006	11.9468	197.556			6.68202	115.158
		42.2871	2.2687	72.4249		66.6614	9.2129			39.812	2.70524	122.349		131.26	13.8768	110.146			6.78911	140.58
		74.1977	1.3761	58.9862		69.4324	2.31394			36.0224	4.64382	28.7391		124.891	6.42695	25.2253			3.42668	64.6786
		172.322	4.81014	82.7766		51.1923	6.62757			27.4029	3.82239	33.9743		24.0094	6.21465	186.034			8.93078	64.2931
		190.658	2.35548	126.266		63.0762	6.94181			21.4667	10.2514	43.492		155.173	4.65133	15.7296			7.51728
		24.0011	4.17788	172.731		16.5832	13.1123			23.92	8.95906	130.881		96.3463	5.57774	16.9455			9.35912
			2.34308	270.719		15.3405	3.19952			39.0891	9.56144	235.597		165.441	4.32323	37.8669			16.7051
			2.67781	222.048		61.7193	6.39903			52.9658	8.51001	125.69		276.301	4.76713				16.0626
			2.40507	269.393		15.0834	3.88513			32.9886	3.31858	228.084		389.554	5.84794				10.1515
			4.17788	23.0465		106.27	4.84213				13.3291	199.06		377.993	8.58856				21.995
			2.11993	243.086		66.5471	4.85641				15.6072	31.981		24.7235	4.26533				20.1746
			3.83076	22.8234		155.905	3.28522				7.39287	52.4729		312.469	4.40043				16.7051
			3.73158	265.587		68.8039	11.4268				14.9391	21.8172		36.8633	7.16035				17.0263
			4.59939	209.762			3.15667				3.83334	116.358		84.303	5.59704				16.6408
			5.23165	20.9142			2.64246				3.75667	61.881		25.2639	6.56205				20.6029
			4.25227	22.4639			3.62802				9.97763	31.7948		23.6813	9.84307				5.5041
			5.23165	300.436			2.61389				18.17	29.2539		18.2579	6.34975				12.1647
			2.95055	216.655			3.3852				4.44667	24.9715		20.9793	4.47763				22.1021
			3.01254	68.6437			2.9567				12.3105	26.921		102.793	5.11454				13.621
			4.51261	59.1846			3.69944				4.40286	23.2957		31.5943	6.48485				6.93902
			3.12411	87.3884			4.31363				4.93953	24.2486			5.28824				13.8995
			4.14069	47.8287			2.91385				3.96477	38.881							28.2487
			10.86				2.18538				4.72048	9.3862							21.6523
			6.23583				5.11351				8.22525	21.7515							13.2141
			4.74816				2.77101				1.66476	15.3115							10.6655
			5.64076				5.08495				9.25478	81.7487							13.4925
			5.65316				2.45677				2.40953	40.5896							10.7512
			16.7115				3.79943				6.11144	33.5362							16.1054
			7.97145				3.05668				2.11381	38.0815							7.23886
			2.81418				3.48519				3.07762	29.2429							22.9802
			4.82254				3.97083				12.5734	37.6653							26.8138
			5.19446				3.95655				4.84096	157.824							11.9934
			5.57877				2.24252				2.14667	9.75859							11.6935
			3.13651				3.49947				6.29763	131.911							32.5749
			2.81418				4.35649				4.75334	24.2815							11.308
			4.28946				4.71357				6.79049	24.0624							17.8187
							3.88513				4.29334	63.3815							6.51069
							15.2977				8.0062	26.2638							17.9686
							3.71373				6.93287	34.1824							19.8747
											4.95048	17.5567							7.77428
											5.71715	82.5482							12.593
											7.21763	43.0867							8.33111
											7.39287	35.8253							6.70344
											9.3643	24.8729							8.88795
											4.23858								13.7067
											3.24191								9.70178
											6.29763								6.93902
											9.32049								7.9242
											9.81335								19.4892
											7.03144								10.1515
																			9.29487
																			8.88795
																			13.5354
																			8.0527
																			28.4414

[truncated: 2 more sheets: Sup Fig 2, Sup Fig 3B]
